# Supplementary material for: Genome-wide identification and expression analysis of YTH domain-containing RNA-binding protein family in maize reveals their potential role under abiotic stresses
Source: Sci Rep. 2026 May 18;16:21204. doi: 10.1038/s41598-026-53179-y (PMC13346777; doi:10.1038/s41598-026-53179-y)
Supplement: Supplementary file 1 — Supplementary Material 1 [file 41598_2026_53179_MOESM1_ESM.xlsx]

## Sheet: Table S1
Table S1. Pfamscan results
Seq ID	alignment start	alignment end	envelope start	envelope end	hmm acc	hmm name	type	hmm start	hmm end	hmm length	bit score	E-value	significance	clan
AT1G09810	231	373	231	373	PF04146.18	YTH	Domain	1	183	183	117.2	1e-33	1	CL0178
AT1G27960	330	467	330	468	PF04146.18	YTH	Domain	1	182	183	130.5	8.2e-38	1	CL0178
AT1G30460	237	299	237	316	PF04146.18	YTH	Domain	1	63	183	90.2	1.9e-25	1	CL0178
AT1G30460	314	371	308	373	PF04146.18	YTH	Domain	124	181	183	66.6	3.3e-18	1	CL0178
AT1G48110	321	463	321	463	PF04146.18	YTH	Domain	1	183	183	126.7	1.2e-36	1	CL0178
AT1G55500	414	552	414	552	PF04146.18	YTH	Domain	1	183	183	132	2.8e-38	1	CL0178
AT1G79270	323	463	321	463	PF04146.18	YTH	Domain	3	183	183	124.5	5.7e-36	1	CL0178
AT3G03950	245	383	245	383	PF04146.18	YTH	Domain	1	183	183	129.1	2.1e-37	1	CL0178
AT3G13060	399	536	398	536	PF04146.18	YTH	Domain	2	183	183	131.2	5e-38	1	CL0178
AT3G13460	444	580	442	580	PF04146.18	YTH	Domain	3	183	183	128.3	3.9e-37	1	CL0178
AT3G17330	270	412	270	412	PF04146.18	YTH	Domain	1	183	183	122.5	2.3e-35	1	CL0178
AT4G11970	72	207	72	208	PF04146.18	YTH	Domain	1	182	183	157.9	3.3e-46	1	CL0178
AT5G58190	325	463	325	463	PF04146.18	YTH	Domain	1	183	183	130.9	6.1e-38	1	CL0178
AT5G61020	261	399	261	399	PF04146.18	YTH	Domain	1	183	183	128.6	3.1e-37	1	CL0178
Zm00001eb057150	436	574	436	574	PF04146.18	YTH	Domain	1	183	183	132.6	1.9e-38	1	CL0178
Zm00001eb171010	353	491	353	491	PF04146.18	YTH	Domain	1	183	183	132.7	1.8e-38	1	CL0178
Zm00001eb004420	409	547	409	547	PF04146.18	YTH	Domain	1	183	183	128.4	3.6e-37	1	CL0178
Zm00001eb338390	107	231	106	235	PF04146.18	YTH	Domain	2	170	183	110.7	9.8e-32	1	CL0178
Zm00001eb260100	318	460	318	460	PF04146.18	YTH	Domain	1	183	183	122	3.2e-35	1	CL0178
Zm00001eb156740	498	638	496	638	PF04146.18	YTH	Domain	3	183	183	135.1	3.3e-39	1	CL0178
Zm00001eb039740	213	351	213	351	PF04146.18	YTH	Domain	1	183	183	135.9	1.8e-39	1	CL0178
Zm00001eb300970	393	531	393	531	PF04146.18	YTH	Domain	1	183	183	131.6	3.7e-38	1	CL0178
Zm00001eb174360	317	459	317	459	PF04146.18	YTH	Domain	1	183	183	118.4	4.1e-34	1	CL0178
Zm00001eb117310	103	148	100	151	PF04146.18	YTH	Domain	126	171	183	46	7.1e-12	1	CL0178
Zm00001eb071290	306	444	306	444	PF04146.18	YTH	Domain	1	183	183	124.5	5.7e-36	1	CL0178
Zm00001eb390780	106	232	106	235	PF04146.18	YTH	Domain	1	171	183	104.4	8.6e-30	1	CL0178
Zm00001eb360390	215	355	213	355	PF04146.18	YTH	Domain	3	183	183	135.7	2.1e-39	1	CL0178
Zm00001eb414030	354	492	354	492	PF04146.18	YTH	Domain	1	183	183	127.6	6.5e-37	1	CL0178
Zm00001eb403960	410	551	410	551	PF04146.18	YTH	Domain	1	183	183	120.6	8.8e-35	1	CL0178
Zm00001eb067780	35	116	33	118	PF04146.18	YTH	Domain	49	180	183	63.8	2.4e-17	1	CL0178
Zm00001eb403260	428	566	428	566	PF04146.18	YTH	Domain	1	183	183	129.4	1.8e-37	1	CL0178
Zm00001eb190100	47	111	44	115	PF14551.9	MCM_N	Domain	4	70	105	26.3	9.9e-06	1	No_clan
Zm00001eb190100	133	179	123	179	PF04146.18	YTH	Domain	137	183	183	29.5	7.7e-07	1	CL0178
Zm00001eb353860	354	496	354	496	PF04146.18	YTH	Domain	1	183	183	112.3	3.2e-32	1	CL0178
Zm00001eb273850	245	300	245	318	PF04146.18	YTH	Domain	1	56	183	74.5	1.2e-20	1	CL0178
Zm00001eb273850	320	375	312	377	PF04146.18	YTH	Domain	126	181	183	59.9	3.9e-16	1	CL0178
Zm00001eb117080	335	473	335	473	PF04146.18	YTH	Domain	1	183	183	131.3	4.7e-38	1	CL0178
Zm00001eb224690	240	302	240	320	PF04146.18	YTH	Domain	1	63	183	91.8	6.3e-26	1	CL0178
Zm00001eb224690	319	374	311	376	PF04146.18	YTH	Domain	126	181	183	60.8	2e-16	1	CL0178
Os04t0608800	315	453	315	453	PF04146.18	YTH	Domain	1	183	183	133.7	8.4e-39	1	CL0178
Os04t0129300	466	608	466	608	PF04146.18	YTH	Domain	1	183	183	115.7	2.9e-33	1	CL0178
Os03t0748000	435	573	435	573	PF04146.18	YTH	Domain	1	183	183	131.7	3.4e-38	1	CL0178
Os03t0158500	464	602	464	602	PF04146.18	YTH	Domain	1	183	183	121.9	3.6e-35	1	CL0178
Os07t0170300	352	490	352	490	PF04146.18	YTH	Domain	1	183	183	126.7	1.2e-36	1	CL0178
Os05t0105600	432	574	432	574	PF04146.18	YTH	Domain	1	183	183	112.7	2.4e-32	1	CL0178
Os01t0329800	338	479	338	480	PF04146.18	YTH	Domain	1	182	183	118.3	4.6e-34	1	CL0178
Os01t0679900	369	509	367	509	PF04146.18	YTH	Domain	3	183	183	128.5	3.5e-37	1	CL0178
Os06t0677700	281	343	281	360	PF04146.18	YTH	Domain	1	63	183	90.3	1.8e-25	1	CL0178
Os06t0677700	359	415	350	417	PF04146.18	YTH	Domain	125	181	183	62.6	5.5e-17	1	CL0178
Os08t0224200	378	516	378	516	PF04146.18	YTH	Domain	1	183	183	130.1	1.1e-37	1	CL0178
Os03t0317000	302	441	302	441	PF04146.18	YTH	Domain	1	183	183	134.9	3.6e-39	1	CL0178
Os08t0556000	385	523	385	523	PF04146.18	YTH	Domain	1	183	183	134.5	4.8e-39	1	CL0178
TraesCS5D02G439100	351	487	351	487	PF04146.18	YTH	Domain	1	183	183	129.4	1.7e-37	1	CL0178
TraesCS5B02G433000	380	516	380	516	PF04146.18	YTH	Domain	1	183	183	131.7	3.5e-38	1	CL0178
TraesCS3A02G267700	373	513	371	513	PF04146.18	YTH	Domain	3	183	183	131.1	5.4e-38	1	CL0178
TraesCS7A02G276800	216	353	216	353	PF04146.18	YTH	Domain	1	183	183	128.1	4.4e-37	1	CL0178
TraesCS3D02G267900	373	513	371	513	PF04146.18	YTH	Domain	3	183	183	131.1	5.4e-38	1	CL0178
TraesCS1A02G044500	383	521	383	521	PF04146.18	YTH	Domain	1	183	183	132	2.8e-38	1	CL0178
TraesCS1B02G057800	383	507	383	510	PF04146.18	YTH	Domain	1	169	183	117.8	6.6e-34	1	CL0178
TraesCS7B02G182100	349	485	347	485	PF04146.18	YTH	Domain	3	183	183	133	1.4e-38	1	CL0178
TraesCS5D02G439200	385	523	385	523	PF04146.18	YTH	Domain	1	183	183	130.7	7.3e-38	1	CL0178
TraesCS5A02G431200	353	488	352	488	PF04146.18	YTH	Domain	2	183	183	129.9	1.3e-37	1	CL0178
TraesCS5B02G391500	439	577	439	577	PF04146.18	YTH	Domain	1	183	183	132.8	1.7e-38	1	CL0178
TraesCS5B02G432900	385	523	385	523	PF04146.18	YTH	Domain	1	183	183	131.9	3.1e-38	1	CL0178
TraesCS3D02G199400	251	392	251	393	PF04146.18	YTH	Domain	1	182	183	115.9	2.4e-33	1	CL0178
TraesCS1B02G128700	333	475	333	475	PF04146.18	YTH	Domain	1	183	183	103.8	1.3e-29	1	CL0178
TraesCS7D02G285000	370	506	368	506	PF04146.18	YTH	Domain	3	183	183	132.9	1.5e-38	1	CL0178
TraesCS2A02G011400	503	645	503	645	PF04146.18	YTH	Domain	1	183	183	118	5.6e-34	1	CL0178
TraesCS7B02G363200	186	248	186	268	PF04146.18	YTH	Domain	1	63	183	90.7	1.4e-25	1	CL0178
TraesCS7B02G363200	265	313	255	315	PF04146.18	YTH	Domain	126	181	183	38.4	1.5e-09	1	CL0178
TraesCS1A02G105700	334	477	334	477	PF04146.18	YTH	Domain	1	183	183	101.7	5.5e-29	1	CL0178
TraesCS7A02G461800	252	314	252	332	PF04146.18	YTH	Domain	1	63	183	90.3	1.8e-25	1	CL0178
TraesCS7A02G461800	330	386	322	388	PF04146.18	YTH	Domain	125	181	183	61	1.7e-16	1	CL0178
TraesCS3B02G301100	373	513	371	513	PF04146.18	YTH	Domain	3	183	183	131.1	5.4e-38	1	CL0178
TraesCS5D02G396400	381	519	381	519	PF04146.18	YTH	Domain	1	183	183	133	1.4e-38	1	CL0178
TraesCS7D02G276800	367	504	367	504	PF04146.18	YTH	Domain	1	183	183	127.8	5.5e-37	1	CL0178
TraesCS4D02G273200	437	575	437	575	PF04146.18	YTH	Domain	1	183	183	126.4	1.4e-36	1	CL0178
TraesCS3B02G232300	280	421	280	422	PF04146.18	YTH	Domain	1	182	183	115.8	2.6e-33	1	CL0178
TraesCS4D02G180500	1	137	1	137	PF04146.18	YTH	Domain	3	183	183	132.4	2.2e-38	1	CL0178
TraesCS7A02G291700	350	486	348	486	PF04146.18	YTH	Domain	3	183	183	133	1.4e-38	1	CL0178
TraesCS2B02G010200	506	648	506	648	PF04146.18	YTH	Domain	1	183	183	116.8	1.3e-33	1	CL0178
TraesCS5A02G386600	439	577	439	577	PF04146.18	YTH	Domain	1	183	183	132.8	1.7e-38	1	CL0178
TraesCS2D02G012200	502	644	502	644	PF04146.18	YTH	Domain	1	183	183	118	5.6e-34	1	CL0178
TraesCS7D02G450100	252	314	252	332	PF04146.18	YTH	Domain	1	63	183	90.3	1.8e-25	1	CL0178
TraesCS7D02G450100	330	386	322	388	PF04146.18	YTH	Domain	125	181	183	61	1.7e-16	1	CL0178
TraesCS5A02G431100	385	523	385	523	PF04146.18	YTH	Domain	1	183	183	130.7	7.3e-38	1	CL0178
TraesCS1D02G109300	336	478	336	478	PF04146.18	YTH	Domain	1	183	183	103.2	1.9e-29	1	CL0178
TraesCS4B02G274500	481	619	481	619	PF04146.18	YTH	Domain	1	183	183	126.8	1.2e-36	1	CL0178
TraesCS3A02G199100	280	421	280	422	PF04146.18	YTH	Domain	1	182	183	115.8	2.6e-33	1	CL0178
TraesCS4A02G125600	269	407	269	407	PF04146.18	YTH	Domain	1	183	183	133.1	1.3e-38	1	CL0178
TraesCS7B02G174500	341	478	341	478	PF04146.18	YTH	Domain	1	183	183	127.5	6.7e-37	1	CL0178
TraesCS4A02G031600	450	588	450	588	PF04146.18	YTH	Domain	1	183	183	126.4	1.5e-36	1	CL0178
TraesCS1D02G045100	383	521	383	521	PF04146.18	YTH	Domain	1	183	183	130.5	8.3e-38	1	CL0178
TraesCS4B02G179100	301	425	301	428	PF04146.18	YTH	Domain	1	169	183	118.3	4.5e-34	1	CL0178
KXG37556	435	573	435	573	PF04146.18	YTH	Domain	1	183	183	131	5.8e-38	1	CL0178
EER93313	377	515	377	515	PF04146.18	YTH	Domain	1	183	183	134.8	3.9e-39	1	CL0178
KXG40138	451	589	451	589	PF04146.18	YTH	Domain	1	183	183	129.4	1.8e-37	1	CL0178
KXG34475	404	542	404	542	PF04146.18	YTH	Domain	1	183	183	132.3	2.2e-38	1	CL0178
KXG21015	449	591	449	591	PF04146.18	YTH	Domain	1	183	183	122.4	2.5e-35	1	CL0178
OQU77485	331	473	331	473	PF04146.18	YTH	Domain	1	183	183	109.6	2.1e-31	1	CL0178
OQU87332	424	564	422	564	PF04146.18	YTH	Domain	3	183	183	134	7.2e-39	1	CL0178
KXG27074	305	443	305	443	PF04146.18	YTH	Domain	1	183	183	132.5	2e-38	1	CL0178
OQU80101	339	477	339	477	PF04146.18	YTH	Domain	1	183	183	131.8	3.2e-38	1	CL0178
KXG24185	317	459	317	459	PF04146.18	YTH	Domain	1	183	183	121	6.5e-35	1	CL0178
KXG25412	402	540	402	540	PF04146.18	YTH	Domain	1	183	183	132.3	2.3e-38	1	CL0178
EER88812	245	307	245	324	PF04146.18	YTH	Domain	1	63	183	91.7	6.8e-26	1	CL0178
EER88812	323	379	314	381	PF04146.18	YTH	Domain	125	181	183	60	3.6e-16	1	CL0178

## Sheet: Table S2
Table S2. qPCR primers
Primer name		Primer sequence
ZmYTH1	Forward	AGATTGCCCCAGCGGTA
	Reverse	GCTCTTTGTTGTCCATTTGC
ZmYTH3	Forward	TGAATGGGACTCAAGGTATGC
	Reverse	CATCTACCAAAACTCGTGCC
ZmYTH5	Forward	AAGCACATCTACCACTGTCGTC
	Reverse	GGCTATCTCCAATGGCTGAC
ZmYTH6	Forward	AATCCAAACCCGACCCTG
	Reverse	GCTGAGTAAACTGATGGGGAA
ZmYTH7	Forward	TGCCCGTCACCCAATACT
	Reverse	TCAGCCACGCCACAGAAT
ZmYTH10	Forward	GAAAACAAGCCTGTGACGC
	Reverse	CAAAATCTGGAGCATCGTAACT
ZmYTH13	Forward	GGTGTATGGTCAAGTTCCTCC
	Reverse	TGTGAAAATCAACAGGTCCG
ZmYTH20	Forward	TGAGCGAGTGGGATGATTAT
	Reverse	TGGAGGTTGCTTTGAGTGGT
ZmYTH21	Forward	GTAGGTTTGGCTGAAATGTTAGG
	Reverse	TCCTGTGTGTCCCTGCTAAA
ZmYTH22	Forward	GCTCCTGGGTTGTTTGGTC
	Reverse	TCTCTGTGCCTTGTATCTTCG

## Sheet: Table S3
Table S3. Orthologous and homologous gene pairs
Orthologous gene pairs in synteny analysis												Homologous gene pairs
Maize-Sorghum				Maize-Rice				Maize-Wheat
ZmYTH1	==	SbYTH3		ZmYTH1	==	OsYTH3		ZmYTH1	==	TaYTH16		ZmYTH1	==	ZmYTH3
ZmYTH2	==	SbYTH9		ZmYTH1	==	OsYTH5		ZmYTH1	==	TaYTH19		ZmYTH1	==	ZmYTH20
ZmYTH3	==	SbYTH3		ZmYTH2	==	OsYTH12		ZmYTH1	==	TaYTH21		ZmYTH22	==	ZmYTH5
ZmYTH3	==	SbYTH2		ZmYTH3	==	OsYTH5		ZmYTH2	==	TaYTH31		ZmYTH6	==	ZmYTH15
ZmYTH5	==	SbYTH6		ZmYTH5	==	OsYTH7		ZmYTH2	==	TaYTH37		ZmYTH8	==	ZmYTH18
ZmYTH5	==	SbYTH8		ZmYTH5	==	OsYTH11		ZmYTH3	==	TaYTH22		ZmYTH22	==	ZmYTH9
ZmYTH6	==	SbYTH1		ZmYTH6	==	OsYTH10		ZmYTH3	==	TaYTH25		ZmYTH12	==	ZmYTH14
ZmYTH6	==	SbYTH4		ZmYTH8	==	OsYTH2		ZmYTH3	==	TaYTH28
ZmYTH8	==	SbYTH5		ZmYTH9	==	OsYTH11		ZmYTH6	==	TaYTH24
ZmYTH9	==	SbYTH8		ZmYTH12	==	OsYTH9		ZmYTH6	==	TaYTH26
ZmYTH10	==	SbYTH7		ZmYTH14	==	OsYTH9		ZmYTH6	==	TaYTH29
ZmYTH12	==	SbYTH12		ZmYTH15	==	OsYTH5		ZmYTH8	==	TaYTH11
ZmYTH13	==	SbYTH7		ZmYTH15	==	OsYTH10		ZmYTH8	==	TaYTH13
ZmYTH14	==	SbYTH12		ZmYTH18	==	OsYTH2		ZmYTH8	==	TaYTH15
ZmYTH15	==	SbYTH1		ZmYTH20	==	OsYTH3		ZmYTH12	==	TaYTH33
ZmYTH15	==	SbYTH4		ZmYTH22	==	OsYTH7		ZmYTH12	==	TaYTH36
ZmYTH17	==	SbYTH11		ZmYTH22	==	OsYTH11		ZmYTH12	==	TaYTH39
ZmYTH18	==	SbYTH5						ZmYTH14	==	TaYTH33
ZmYTH20	==	SbYTH3						ZmYTH14	==	TaYTH36
ZmYTH22	==	SbYTH6						ZmYTH14	==	TaYTH39
ZmYTH22	==	SbYTH8						ZmYTH15	==	TaYTH24
								ZmYTH15	==	TaYTH26
								ZmYTH17	==	TaYTH6
								ZmYTH18	==	TaYTH11
								ZmYTH18	==	TaYTH13
								ZmYTH18	==	TaYTH15
								ZmYTH20	==	TaYTH16
								ZmYTH20	==	TaYTH19
								ZmYTH20	==	TaYTH21

## Sheet: Table S4
Table S4. The detailed information of cis-acting analysis among YTHs in maize.
Category	Cis-acting element	Sequence	Annotation
Hormone	ABRE	ACGTG	cis-acting element involved in the abscisic acid responsiveness
	TGACG-motif	TGACG	cis-acting regulatory element involved in the MeJA-responsiveness
	CGTCA-motif	CGTCA	cis-acting regulatory element involved in the MeJA-responsiveness
	TGA-element	AACGAC	auxin-responsive element
	AuxRR-core	GGTCCAT	cis-acting regulatory element involved in auxin responsiveness
	GARE-motif	GARE-motif	gibberellin-responsive element
	P-box	CCTTTTG	gibberellin-responsive element
	TATC-box	TATCCCA	cis-acting element involved in gibberellin-responsiveness
	TCA-element	CCATCTTTTT	cis-acting element involved in salicylic acid responsiveness
Development	ACE	GACACGTATG	cis-acting element involved in light responsiveness
	G-Box	TACGTG	cis-acting regulatory element involved in light responsiveness
	GT1-motif	GGTTAA	light responsive element
	I-box	AAGATAAGGCT	part of a light responsive element
	MRE	AACCTAA	MYB binding site involved in light responsiveness
	Sp1	GGGCGG	light responsive element
	as-1	TGACG	cis-acting regulatory element involved in the root-specific expression
	motif I	gGTACGTGGCG	cis-acting regulatory element root specific
	CAT-box	GCCACT	cis-acting regulatory element related to meristem expression
	circadian	CAAAGATATC	cis-acting regulatory element involved in circadian control
	GCN4_motif	TGAGTCA	cis-regulatory element involved in endosperm expression
	MSA-like	(T/C)C(T/C)AACGG(T/C)(T/C)A	cis-acting element involved in cell cycle regulation
	O2-site	GATGA(C/T)(A/G)TG(A/G)	cis-acting regulatory element involved in zein metabolism regulation
Stress	DRE core	GCCGAC	cis-acting element involved in drought
	LTR	CCGAAA	cis-acting element involved in low-temperature responsiveness
	MBS	CAACTG	MYB binding site involved in drought-inducibility
	STRE	AGGGG	cis-acting element involved in heat stress
	TC-rich repeats	ATTCTCTAAC	cis-acting element involved in defense and stress responsiveness
	W box	TTGACC	pathogen responsive element
	ARE	AAACCA	cis-acting regulatory element essential for the anaerobic induction
	GC-motif	CCCCCG	enhancer-like element involved in anoxic specific inducibility
	WUN-motif	AAATTTCCT	wound-responsive element

## Sheet: Table S5
Table S5. Protein-protein interaction
#node1	node2	node1_string_id	node2_string_id	neighborhood_on_chromosome	gene_fusion	phylogenetic_cooccurrence	homology	coexpression	experimentally_determined_interaction	database_annotated	automated_textmining	combined_score
A0A1D6DPQ4	A0A1D6PUR4	4577.A0A1D6DPQ4	4577.A0A1D6PUR4	0	0	0.048	0.984	0	0	0.54	0	0.543
A0A1D6DPQ4	A0A1D6ELY1	4577.A0A1D6DPQ4	4577.A0A1D6ELY1	0	0	0.226	0.578	0	0	0.54	0	0.629
A0A1D6DPQ4	A0A1D6I0L2	4577.A0A1D6DPQ4	4577.A0A1D6I0L2	0	0	0.231	0.571	0	0	0.54	0	0.631
A0A1D6DPQ4	A0A1D6NJL4	4577.A0A1D6DPQ4	4577.A0A1D6NJL4	0	0	0	0	0	0.388	0.599	0.361	0.829
A0A1D6DPQ4	A0A1D6NYM6	4577.A0A1D6DPQ4	4577.A0A1D6NYM6	0	0	0	0	0	0.388	0.599	0.361	0.829
A0A1D6DPQ4	A0A1D6LS59	4577.A0A1D6DPQ4	4577.A0A1D6LS59	0	0	0	0	0	0.603	0.504	0.252	0.839
A0A1D6DPQ4	A0A1D6HK88	4577.A0A1D6DPQ4	4577.A0A1D6HK88	0	0	0	0	0	0.603	0.504	0.252	0.839
A0A1D6DPQ4	A0A1D6K1T6	4577.A0A1D6DPQ4	4577.A0A1D6K1T6	0	0	0	0	0	0.603	0.504	0.252	0.839
A0A1D6DPQ4	A0A1D6LYA3	4577.A0A1D6DPQ4	4577.A0A1D6LYA3	0	0	0	0	0	0.603	0.504	0.252	0.839
A0A1D6DPQ4	A0A1D6G993	4577.A0A1D6DPQ4	4577.A0A1D6G993	0	0	0	0	0	0.603	0.504	0.252	0.839
A0A1D6DPQ4	A0A1D6K0I7	4577.A0A1D6DPQ4	4577.A0A1D6K0I7	0	0	0	0	0	0.602	0.59	0.359	0.886
A0A1D6DPQ4	A0A1D6GIJ5	4577.A0A1D6DPQ4	4577.A0A1D6GIJ5	0	0	0	0	0	0.602	0.59	0.359	0.886
A0A1D6DPQ4	A0A1D6L2S4	4577.A0A1D6DPQ4	4577.A0A1D6L2S4	0	0	0	0	0	0.602	0.59	0.359	0.886
A0A1D6DPQ4	B8A1U0_MAIZE	4577.A0A1D6DPQ4	4577.B8A1U0	0	0	0	0	0	0.236	0.813	0.363	0.901
A0A1D6DPQ4	C0P3D9_MAIZE	4577.A0A1D6DPQ4	4577.C0P3D9	0	0	0	0	0.084	0.075	0.821	0.488	0.912
A0A1D6DPQ4	A0A1D6L506	4577.A0A1D6DPQ4	4577.A0A1D6L506	0	0	0	0	0	0	0.84	0.486	0.914
A0A1D6DPQ4	AY109916	4577.A0A1D6DPQ4	4577.B8A148	0	0	0	0	0	0.588	0.75	0.234	0.914
A0A1D6DPQ4	B6U1D4_MAIZE	4577.A0A1D6DPQ4	4577.B6U1D4	0	0	0	0	0	0.588	0.75	0.234	0.914
A0A1D6DPQ4	A0A1D6EE88	4577.A0A1D6DPQ4	4577.A0A1D6EE88	0	0	0	0	0	0.724	0.585	0.359	0.92
A0A1D6DPQ4	A0A1D6NW53	4577.A0A1D6DPQ4	4577.A0A1D6NW53	0	0	0	0	0	0.724	0.585	0.359	0.92
A0A1D6DPQ4	A0A1D6EE85	4577.A0A1D6DPQ4	4577.A0A1D6EE85	0	0	0	0	0	0.724	0.585	0.359	0.92
A0A1D6DPQ4	Pco079129b	4577.A0A1D6DPQ4	4577.B4FXL2	0	0	0	0	0	0.25	0.84	0.479	0.932
A0A1D6DPQ4	IDP601	4577.A0A1D6DPQ4	4577.B4FMY5	0	0	0	0	0	0.589	0.799	0.305	0.937
A0A1D6DPQ4	A0A1D6NET2	4577.A0A1D6DPQ4	4577.A0A1D6NET2	0	0	0	0	0	0.775	0.602	0.415	0.943
A0A1D6DPQ4	Cl14448_1(105)	4577.A0A1D6DPQ4	4577.A0A1D6MYY7	0	0	0	0	0.099	0.801	0.54	0.491	0.952
A0A1D6DPQ4	A0A1D6M355	4577.A0A1D6DPQ4	4577.A0A1D6M355	0	0	0	0	0	0.802	0.667	0.491	0.963
A0A1D6DPQ4	A0A1D6IPF6	4577.A0A1D6DPQ4	4577.A0A1D6IPF6	0	0	0	0	0	0.775	0.809	0.415	0.972
A0A1D6DPQ4	K7UQV5_MAIZE	4577.A0A1D6DPQ4	4577.K7UQV5	0	0	0	0	0	0.802	0.777	0.491	0.975
A0A1D6DPQ4	IDP798	4577.A0A1D6DPQ4	4577.A0A1D6NN32	0	0	0	0	0.073	0.801	0.84	0.491	0.982
A0A1D6DPQ4	ZmYTH14	4577.A0A1D6DPQ4	4577.A0A1D6LPN0	0	0	0	0	0.096	0.957	0.571	0.533	0.991
A0A1D6DPQ4	A0A1D6GST9	4577.A0A1D6DPQ4	4577.A0A1D6GST9	0	0	0	0	0.096	0.957	0.571	0.533	0.991
A0A1D6DPQ4	A0A1D6LPN1	4577.A0A1D6DPQ4	4577.A0A1D6LPN1	0	0	0	0	0.096	0.957	0.571	0.533	0.991
A0A1D6DPQ4	ZmYTH12	4577.A0A1D6DPQ4	4577.A0A1D6GST8	0	0	0	0	0.096	0.957	0.571	0.533	0.991
A0A1D6EE85	A0A1D6DPQ4	4577.A0A1D6EE85	4577.A0A1D6DPQ4	0	0	0	0	0	0.724	0.585	0.359	0.92
A0A1D6EE85	B8A1U0_MAIZE	4577.A0A1D6EE85	4577.B8A1U0	0	0	0	0	0.08	0	0.616	0.512	0.812
A0A1D6EE85	A0A1D6NYM6	4577.A0A1D6EE85	4577.A0A1D6NYM6	0	0	0	0	0.126	0.461	0.4	0.417	0.813
A0A1D6EE85	Pco079129b	4577.A0A1D6EE85	4577.B4FXL2	0	0	0	0	0.084	0	0.667	0.5	0.834
A0A1D6EE85	A0A1D6NJL4	4577.A0A1D6EE85	4577.A0A1D6NJL4	0	0	0	0	0.126	0.461	0.4	0.529	0.849
A0A1D6EE85	A0A1D6L506	4577.A0A1D6EE85	4577.A0A1D6L506	0	0	0	0	0.125	0	0.672	0.522	0.85
A0A1D6EE85	A0A1D6G993	4577.A0A1D6EE85	4577.A0A1D6G993	0	0	0	0	0.061	0.623	0.541	0.273	0.866
A0A1D6EE85	A0A1D6LYA3	4577.A0A1D6EE85	4577.A0A1D6LYA3	0	0	0	0	0.061	0.623	0.541	0.273	0.866
A0A1D6EE85	A0A1D6K1T6	4577.A0A1D6EE85	4577.A0A1D6K1T6	0	0	0	0	0.061	0.623	0.541	0.273	0.866
A0A1D6EE85	A0A1D6HK88	4577.A0A1D6EE85	4577.A0A1D6HK88	0	0	0	0	0.061	0.623	0.541	0.273	0.866
A0A1D6EE85	A0A1D6LS59	4577.A0A1D6EE85	4577.A0A1D6LS59	0	0	0	0	0.061	0.623	0.541	0.273	0.866
A0A1D6EE85	K7UQV5_MAIZE	4577.A0A1D6EE85	4577.K7UQV5	0	0	0	0	0.076	0.422	0.677	0.467	0.895
A0A1D6EE85	Cl14448_1(105)	4577.A0A1D6EE85	4577.A0A1D6MYY7	0	0	0	0	0	0.808	0	0.51	0.901
A0A1D6EE85	AY109916	4577.A0A1D6EE85	4577.B8A148	0	0	0	0	0.126	0.608	0.545	0.484	0.908
A0A1D6EE85	B6U1D4_MAIZE	4577.A0A1D6EE85	4577.B6U1D4	0	0	0	0	0.126	0.608	0.545	0.484	0.908
A0A1D6EE85	A0A1D6ELY1	4577.A0A1D6EE85	4577.A0A1D6ELY1	0	0	0	0	0	0.724	0.585	0.359	0.92
A0A1D6EE85	A0A1D6I0L2	4577.A0A1D6EE85	4577.A0A1D6I0L2	0	0	0	0	0	0.724	0.585	0.359	0.92
A0A1D6EE85	A0A1D6PUR4	4577.A0A1D6EE85	4577.A0A1D6PUR4	0	0	0	0	0	0.724	0.585	0.425	0.928
A0A1D6EE85	A0A1D6K0I7	4577.A0A1D6EE85	4577.A0A1D6K0I7	0	0	0	0	0.064	0.751	0.62	0.377	0.937
A0A1D6EE85	A0A1D6EE88	4577.A0A1D6EE85	4577.A0A1D6EE88	0	0.899	0.413	0	0	0	0	0	0.938
A0A1D6EE85	IDP601	4577.A0A1D6EE85	4577.B4FMY5	0	0	0	0	0.047	0.71	0.593	0.525	0.939
A0A1D6EE85	A0A1D6L2S4	4577.A0A1D6EE85	4577.A0A1D6L2S4	0	0	0	0	0.064	0.751	0.62	0.457	0.945
A0A1D6EE85	A0A1D6GIJ5	4577.A0A1D6EE85	4577.A0A1D6GIJ5	0	0	0	0	0.064	0.751	0.62	0.457	0.945
A0A1D6EE85	A0A1D6NET2	4577.A0A1D6EE85	4577.A0A1D6NET2	0	0	0	0	0	0.793	0.634	0.474	0.956
A0A1D6EE85	A0A1D6M355	4577.A0A1D6EE85	4577.A0A1D6M355	0	0	0	0	0.076	0.807	0.672	0.512	0.967
A0A1D6EE85	A0A1D6IPF6	4577.A0A1D6EE85	4577.A0A1D6IPF6	0	0	0.208	0	0	0.793	0.634	0.523	0.967
A0A1D6EE85	C0P3D9_MAIZE	4577.A0A1D6EE85	4577.C0P3D9	0	0	0	0	0	0.81	0.691	0.511	0.968
A0A1D6EE85	IDP798	4577.A0A1D6EE85	4577.A0A1D6NN32	0	0	0	0	0.177	0.875	0.691	0.581	0.984
A0A1D6EE85	ZmYTH12	4577.A0A1D6EE85	4577.A0A1D6GST8	0	0	0	0	0.053	0.997	0.591	0.725	0.999
A0A1D6EE85	ZmYTH14	4577.A0A1D6EE85	4577.A0A1D6LPN0	0	0	0	0	0.053	0.997	0.591	0.725	0.999
A0A1D6EE85	A0A1D6LPN1	4577.A0A1D6EE85	4577.A0A1D6LPN1	0	0	0	0	0.053	0.997	0.591	0.725	0.999
A0A1D6EE85	A0A1D6GST9	4577.A0A1D6EE85	4577.A0A1D6GST9	0	0	0	0	0.053	0.997	0.591	0.725	0.999
A0A1D6EE88	A0A1D6DPQ4	4577.A0A1D6EE88	4577.A0A1D6DPQ4	0	0	0	0	0	0.724	0.585	0.359	0.92
A0A1D6EE88	A0A1D6EE85	4577.A0A1D6EE88	4577.A0A1D6EE85	0	0.899	0.413	0	0	0	0	0	0.938
A0A1D6EE88	B8A1U0_MAIZE	4577.A0A1D6EE88	4577.B8A1U0	0	0	0	0	0.08	0	0.616	0.512	0.812
A0A1D6EE88	A0A1D6NYM6	4577.A0A1D6EE88	4577.A0A1D6NYM6	0	0	0	0	0.126	0.461	0.4	0.417	0.813
A0A1D6EE88	Pco079129b	4577.A0A1D6EE88	4577.B4FXL2	0	0	0	0	0.084	0	0.667	0.5	0.834
A0A1D6EE88	A0A1D6NJL4	4577.A0A1D6EE88	4577.A0A1D6NJL4	0	0	0	0	0.126	0.461	0.4	0.529	0.849
A0A1D6EE88	A0A1D6L506	4577.A0A1D6EE88	4577.A0A1D6L506	0	0	0	0	0.125	0	0.672	0.522	0.85
A0A1D6EE88	A0A1D6LS59	4577.A0A1D6EE88	4577.A0A1D6LS59	0	0	0	0	0.061	0.623	0.541	0.273	0.866
A0A1D6EE88	A0A1D6HK88	4577.A0A1D6EE88	4577.A0A1D6HK88	0	0	0	0	0.061	0.623	0.541	0.273	0.866
A0A1D6EE88	A0A1D6K1T6	4577.A0A1D6EE88	4577.A0A1D6K1T6	0	0	0	0	0.061	0.623	0.541	0.273	0.866
A0A1D6EE88	A0A1D6G993	4577.A0A1D6EE88	4577.A0A1D6G993	0	0	0	0	0.061	0.623	0.541	0.273	0.866
A0A1D6EE88	A0A1D6LYA3	4577.A0A1D6EE88	4577.A0A1D6LYA3	0	0	0	0	0.061	0.623	0.541	0.273	0.866
A0A1D6EE88	K7UQV5_MAIZE	4577.A0A1D6EE88	4577.K7UQV5	0	0	0	0	0.076	0.422	0.677	0.467	0.895
A0A1D6EE88	A0A1D6I0L2	4577.A0A1D6EE88	4577.A0A1D6I0L2	0	0	0	0	0	0.724	0.585	0.359	0.92
A0A1D6EE88	A0A1D6ELY1	4577.A0A1D6EE88	4577.A0A1D6ELY1	0	0	0	0	0	0.724	0.585	0.359	0.92
A0A1D6EE88	A0A1D6PUR4	4577.A0A1D6EE88	4577.A0A1D6PUR4	0	0	0	0	0	0.724	0.585	0.425	0.928
A0A1D6EE88	A0A1D6K0I7	4577.A0A1D6EE88	4577.A0A1D6K0I7	0	0	0	0	0.064	0.751	0.62	0.377	0.937
A0A1D6EE88	IDP601	4577.A0A1D6EE88	4577.B4FMY5	0	0	0	0	0.047	0.71	0.593	0.525	0.939
A0A1D6EE88	A0A1D6GIJ5	4577.A0A1D6EE88	4577.A0A1D6GIJ5	0	0	0	0	0.064	0.751	0.62	0.457	0.945
A0A1D6EE88	A0A1D6L2S4	4577.A0A1D6EE88	4577.A0A1D6L2S4	0	0	0	0	0.064	0.751	0.62	0.457	0.945
A0A1D6EE88	A0A1D6NET2	4577.A0A1D6EE88	4577.A0A1D6NET2	0	0	0	0	0	0.793	0.634	0.474	0.956
A0A1D6EE88	Cl14448_1(105)	4577.A0A1D6EE88	4577.A0A1D6MYY7	0	0	0	0	0	0.808	0.65	0.51	0.964
A0A1D6EE88	A0A1D6M355	4577.A0A1D6EE88	4577.A0A1D6M355	0	0	0	0	0.076	0.807	0.672	0.512	0.967
A0A1D6EE88	A0A1D6IPF6	4577.A0A1D6EE88	4577.A0A1D6IPF6	0	0	0.235	0	0	0.793	0.634	0.523	0.968
A0A1D6EE88	B6U1D4_MAIZE	4577.A0A1D6EE88	4577.B6U1D4	0	0	0	0	0.126	0.608	0.905	0.484	0.98
A0A1D6EE88	AY109916	4577.A0A1D6EE88	4577.B8A148	0	0	0	0	0.126	0.608	0.905	0.484	0.98
A0A1D6EE88	C0P3D9_MAIZE	4577.A0A1D6EE88	4577.C0P3D9	0	0	0	0	0	0.81	0.887	0.511	0.988
A0A1D6EE88	IDP798	4577.A0A1D6EE88	4577.A0A1D6NN32	0	0	0	0	0.177	0.875	0.935	0.581	0.996
A0A1D6EE88	A0A1D6GST9	4577.A0A1D6EE88	4577.A0A1D6GST9	0	0	0	0	0.053	0.997	0.591	0.725	0.999
A0A1D6EE88	A0A1D6LPN1	4577.A0A1D6EE88	4577.A0A1D6LPN1	0	0	0	0	0.053	0.997	0.591	0.725	0.999
A0A1D6EE88	ZmYTH14	4577.A0A1D6EE88	4577.A0A1D6LPN0	0	0	0	0	0.053	0.997	0.914	0.725	0.999
A0A1D6EE88	ZmYTH12	4577.A0A1D6EE88	4577.A0A1D6GST8	0	0	0	0	0.053	0.997	0.914	0.725	0.999
A0A1D6ELY1	A0A1D6DPQ4	4577.A0A1D6ELY1	4577.A0A1D6DPQ4	0	0	0.226	0.578	0	0	0.54	0	0.629
A0A1D6ELY1	A0A1D6EE85	4577.A0A1D6ELY1	4577.A0A1D6EE85	0	0	0	0	0	0.724	0.585	0.359	0.92
A0A1D6ELY1	A0A1D6EE88	4577.A0A1D6ELY1	4577.A0A1D6EE88	0	0	0	0	0	0.724	0.585	0.359	0.92
A0A1D6ELY1	A0A1D6I0L2	4577.A0A1D6ELY1	4577.A0A1D6I0L2	0	0	0.052	0.977	0	0	0.54	0	0.545
A0A1D6ELY1	A0A1D6PUR4	4577.A0A1D6ELY1	4577.A0A1D6PUR4	0	0	0.222	0.582	0	0	0.54	0.074	0.64
A0A1D6ELY1	A0A1D6NJL4	4577.A0A1D6ELY1	4577.A0A1D6NJL4	0	0	0	0	0	0.388	0.599	0.361	0.829
A0A1D6ELY1	A0A1D6NYM6	4577.A0A1D6ELY1	4577.A0A1D6NYM6	0	0	0	0	0	0.388	0.599	0.361	0.829
A0A1D6ELY1	A0A1D6LYA3	4577.A0A1D6ELY1	4577.A0A1D6LYA3	0	0	0	0	0	0.603	0.504	0.252	0.839
A0A1D6ELY1	A0A1D6G993	4577.A0A1D6ELY1	4577.A0A1D6G993	0	0	0	0	0	0.603	0.504	0.252	0.839
A0A1D6ELY1	A0A1D6HK88	4577.A0A1D6ELY1	4577.A0A1D6HK88	0	0	0	0	0	0.603	0.504	0.252	0.839
A0A1D6ELY1	A0A1D6LS59	4577.A0A1D6ELY1	4577.A0A1D6LS59	0	0	0	0	0	0.603	0.504	0.252	0.839
A0A1D6ELY1	A0A1D6K1T6	4577.A0A1D6ELY1	4577.A0A1D6K1T6	0	0	0	0	0	0.603	0.504	0.252	0.839
A0A1D6ELY1	A0A1D6L2S4	4577.A0A1D6ELY1	4577.A0A1D6L2S4	0	0	0	0	0	0.602	0.59	0.359	0.886
A0A1D6ELY1	A0A1D6K0I7	4577.A0A1D6ELY1	4577.A0A1D6K0I7	0	0	0	0	0	0.602	0.59	0.359	0.886
A0A1D6ELY1	A0A1D6GIJ5	4577.A0A1D6ELY1	4577.A0A1D6GIJ5	0	0	0	0	0	0.602	0.59	0.359	0.886
A0A1D6ELY1	B8A1U0_MAIZE	4577.A0A1D6ELY1	4577.B8A1U0	0	0	0	0	0	0.236	0.813	0.376	0.903
A0A1D6ELY1	C0P3D9_MAIZE	4577.A0A1D6ELY1	4577.C0P3D9	0	0	0	0	0.084	0.075	0.821	0.488	0.912
A0A1D6ELY1	A0A1D6L506	4577.A0A1D6ELY1	4577.A0A1D6L506	0	0	0	0	0	0	0.84	0.486	0.914
A0A1D6ELY1	B6U1D4_MAIZE	4577.A0A1D6ELY1	4577.B6U1D4	0	0	0	0	0	0.588	0.75	0.234	0.914
A0A1D6ELY1	AY109916	4577.A0A1D6ELY1	4577.B8A148	0	0	0	0	0	0.588	0.75	0.234	0.914
A0A1D6ELY1	A0A1D6NW53	4577.A0A1D6ELY1	4577.A0A1D6NW53	0	0	0	0	0	0.724	0.585	0.359	0.92
A0A1D6ELY1	Pco079129b	4577.A0A1D6ELY1	4577.B4FXL2	0	0	0	0	0	0.25	0.84	0.479	0.932
A0A1D6ELY1	IDP601	4577.A0A1D6ELY1	4577.B4FMY5	0	0	0	0	0	0.589	0.799	0.305	0.937
A0A1D6ELY1	A0A1D6NET2	4577.A0A1D6ELY1	4577.A0A1D6NET2	0	0	0	0	0	0.775	0.602	0.415	0.943
A0A1D6ELY1	Cl14448_1(105)	4577.A0A1D6ELY1	4577.A0A1D6MYY7	0	0	0	0	0.099	0.801	0.54	0.491	0.952
A0A1D6ELY1	A0A1D6M355	4577.A0A1D6ELY1	4577.A0A1D6M355	0	0	0	0	0	0.802	0.667	0.491	0.963
A0A1D6ELY1	A0A1D6IPF6	4577.A0A1D6ELY1	4577.A0A1D6IPF6	0	0	0	0	0	0.775	0.809	0.425	0.973
A0A1D6ELY1	K7UQV5_MAIZE	4577.A0A1D6ELY1	4577.K7UQV5	0	0	0	0	0	0.802	0.777	0.491	0.975
A0A1D6ELY1	IDP798	4577.A0A1D6ELY1	4577.A0A1D6NN32	0	0	0	0	0.073	0.801	0.84	0.491	0.982
A0A1D6ELY1	A0A1D6LPN1	4577.A0A1D6ELY1	4577.A0A1D6LPN1	0	0	0	0	0.096	0.957	0.571	0.533	0.991
A0A1D6ELY1	ZmYTH12	4577.A0A1D6ELY1	4577.A0A1D6GST8	0	0	0	0	0.096	0.957	0.571	0.533	0.991
A0A1D6ELY1	A0A1D6GST9	4577.A0A1D6ELY1	4577.A0A1D6GST9	0	0	0	0	0.096	0.957	0.571	0.533	0.991
A0A1D6ELY1	ZmYTH14	4577.A0A1D6ELY1	4577.A0A1D6LPN0	0	0	0	0	0.096	0.957	0.571	0.533	0.991
A0A1D6G860	C0P3D9_MAIZE	4577.A0A1D6G860	4577.C0P3D9	0	0	0	0	0.054	0.364	0.259	0.173	0.581
A0A1D6G860	ZmYTH11	4577.A0A1D6G860	4577.A0A1D6Q9S3	0	0	0	0	0.737	0.793	0.628	0.436	0.987
A0A1D6G860	C0PDH6_MAIZE	4577.A0A1D6G860	4577.C0PDH6	0	0	0	0	0.76	0.802	0.667	0.491	0.99
A0A1D6G860	A0A1D6NMY4	4577.A0A1D6G860	4577.A0A1D6NMY4	0	0	0	0	0.76	0.802	0.667	0.491	0.99
A0A1D6G860	IDP1466	4577.A0A1D6G860	4577.B6TE84	0	0	0	0	0.923	0.464	0.726	0.581	0.994
A0A1D6G993	A0A1D6DPQ4	4577.A0A1D6G993	4577.A0A1D6DPQ4	0	0	0	0	0	0.603	0.504	0.252	0.839
A0A1D6G993	A0A1D6EE85	4577.A0A1D6G993	4577.A0A1D6EE85	0	0	0	0	0.061	0.623	0.541	0.273	0.866
A0A1D6G993	A0A1D6EE88	4577.A0A1D6G993	4577.A0A1D6EE88	0	0	0	0	0.061	0.623	0.541	0.273	0.866
A0A1D6G993	A0A1D6ELY1	4577.A0A1D6G993	4577.A0A1D6ELY1	0	0	0	0	0	0.603	0.504	0.252	0.839
A0A1D6G993	C0P3D9_MAIZE	4577.A0A1D6G993	4577.C0P3D9	0	0	0	0	0	0.243	0.239	0.066	0.414
A0A1D6G993	A0A1D6NJL4	4577.A0A1D6G993	4577.A0A1D6NJL4	0	0	0	0	0.105	0.235	0.259	0.114	0.49
A0A1D6G993	A0A1D6NYM6	4577.A0A1D6G993	4577.A0A1D6NYM6	0	0	0	0	0.105	0.235	0.259	0.114	0.49
A0A1D6G993	IDP798	4577.A0A1D6G993	4577.A0A1D6NN32	0	0	0	0	0.105	0.235	0.259	0.114	0.49
A0A1D6G993	AY109916	4577.A0A1D6G993	4577.B8A148	0	0	0	0	0.105	0.235	0.259	0.114	0.49
A0A1D6G993	B6U1D4_MAIZE	4577.A0A1D6G993	4577.B6U1D4	0	0	0	0	0.105	0.235	0.259	0.114	0.49
A0A1D6G993	IDP601	4577.A0A1D6G993	4577.B4FMY5	0	0	0	0	0	0.412	0.305	0.137	0.616
A0A1D6G993	Pco079129b	4577.A0A1D6G993	4577.B4FXL2	0	0	0	0	0.206	0	0.581	0.27	0.735
A0A1D6G993	B8A1U0_MAIZE	4577.A0A1D6G993	4577.B8A1U0	0	0	0	0	0.206	0	0.581	0.27	0.735
A0A1D6G993	A0A1D6I0L2	4577.A0A1D6G993	4577.A0A1D6I0L2	0	0	0	0	0	0.603	0.504	0.252	0.839
A0A1D6G993	A0A1D6PUR4	4577.A0A1D6G993	4577.A0A1D6PUR4	0	0	0	0	0	0.603	0.504	0.252	0.839
A0A1D6G993	A0A1D6NW53	4577.A0A1D6G993	4577.A0A1D6NW53	0	0	0	0	0.061	0.623	0.541	0.273	0.866
A0A1D6G993	A0A1D6K0I7	4577.A0A1D6G993	4577.A0A1D6K0I7	0	0	0	0	0.065	0.634	0.553	0.273	0.873
A0A1D6G993	A0A1D6GIJ5	4577.A0A1D6G993	4577.A0A1D6GIJ5	0	0	0	0	0.065	0.634	0.553	0.273	0.873
A0A1D6G993	A0A1D6L2S4	4577.A0A1D6G993	4577.A0A1D6L2S4	0	0	0	0	0.065	0.634	0.553	0.273	0.873
A0A1D6G993	K7UQV5_MAIZE	4577.A0A1D6G993	4577.K7UQV5	0	0	0	0	0	0.584	0.603	0.377	0.888
A0A1D6G993	A0A1D6IPF6	4577.A0A1D6G993	4577.A0A1D6IPF6	0	0	0	0	0	0.713	0.582	0.299	0.908
A0A1D6G993	A0A1D6NET2	4577.A0A1D6G993	4577.A0A1D6NET2	0	0	0	0	0	0.713	0.582	0.299	0.908
A0A1D6G993	A0A1D6L506	4577.A0A1D6G993	4577.A0A1D6L506	0	0	0	0	0	0.728	0.62	0.377	0.929
A0A1D6G993	A0A1D6LPN1	4577.A0A1D6G993	4577.A0A1D6LPN1	0	0	0	0	0	0.95	0.496	0.522	0.986
A0A1D6G993	ZmYTH14	4577.A0A1D6G993	4577.A0A1D6LPN0	0	0	0	0	0	0.95	0.496	0.522	0.986
A0A1D6G993	ZmYTH12	4577.A0A1D6G993	4577.A0A1D6GST8	0	0	0	0	0	0.95	0.496	0.522	0.986
A0A1D6G993	A0A1D6GST9	4577.A0A1D6G993	4577.A0A1D6GST9	0	0	0	0	0	0.95	0.496	0.522	0.986
A0A1D6GIJ5	A0A1D6DPQ4	4577.A0A1D6GIJ5	4577.A0A1D6DPQ4	0	0	0	0	0	0.602	0.59	0.359	0.886
A0A1D6GIJ5	A0A1D6EE85	4577.A0A1D6GIJ5	4577.A0A1D6EE85	0	0	0	0	0.064	0.751	0.62	0.457	0.945
A0A1D6GIJ5	A0A1D6EE88	4577.A0A1D6GIJ5	4577.A0A1D6EE88	0	0	0	0	0.064	0.751	0.62	0.457	0.945
A0A1D6GIJ5	A0A1D6ELY1	4577.A0A1D6GIJ5	4577.A0A1D6ELY1	0	0	0	0	0	0.602	0.59	0.359	0.886
A0A1D6GIJ5	A0A1D6G993	4577.A0A1D6GIJ5	4577.A0A1D6G993	0	0	0	0	0.065	0.634	0.553	0.273	0.873
A0A1D6GIJ5	A0A1D6NYM6	4577.A0A1D6GIJ5	4577.A0A1D6NYM6	0	0	0	0	0	0.416	0.4	0.361	0.756
A0A1D6GIJ5	A0A1D6NJL4	4577.A0A1D6GIJ5	4577.A0A1D6NJL4	0	0	0	0	0	0.416	0.4	0.516	0.815
A0A1D6GIJ5	A0A1D6L506	4577.A0A1D6GIJ5	4577.A0A1D6L506	0	0	0	0	0	0.235	0.68	0.503	0.867
A0A1D6GIJ5	A0A1D6LS59	4577.A0A1D6GIJ5	4577.A0A1D6LS59	0	0	0	0	0.065	0.634	0.553	0.273	0.873
A0A1D6GIJ5	A0A1D6HK88	4577.A0A1D6GIJ5	4577.A0A1D6HK88	0	0	0	0	0.065	0.634	0.553	0.273	0.873
A0A1D6GIJ5	A0A1D6LYA3	4577.A0A1D6GIJ5	4577.A0A1D6LYA3	0	0	0	0	0.065	0.634	0.553	0.273	0.873
A0A1D6GIJ5	A0A1D6K1T6	4577.A0A1D6GIJ5	4577.A0A1D6K1T6	0	0	0	0	0.065	0.634	0.553	0.273	0.873
A0A1D6GIJ5	A0A1D6I0L2	4577.A0A1D6GIJ5	4577.A0A1D6I0L2	0	0	0	0	0	0.602	0.59	0.359	0.886
A0A1D6GIJ5	B6U1D4_MAIZE	4577.A0A1D6GIJ5	4577.B6U1D4	0	0	0	0	0	0.6	0.545	0.458	0.892
A0A1D6GIJ5	AY109916	4577.A0A1D6GIJ5	4577.B8A148	0	0	0	0	0	0.6	0.545	0.458	0.892
A0A1D6GIJ5	A0A1D6PUR4	4577.A0A1D6GIJ5	4577.A0A1D6PUR4	0	0	0	0	0	0.602	0.59	0.417	0.896
A0A1D6GIJ5	Cl14448_1(105)	4577.A0A1D6GIJ5	4577.A0A1D6MYY7	0	0	0	0	0	0.807	0	0.499	0.899
A0A1D6GIJ5	A0A1D6NW53	4577.A0A1D6GIJ5	4577.A0A1D6NW53	0	0	0	0	0.064	0.751	0.62	0.377	0.937
A0A1D6GIJ5	K7UQV5_MAIZE	4577.A0A1D6GIJ5	4577.K7UQV5	0	0	0	0	0	0.724	0.669	0.492	0.949
A0A1D6GIJ5	A0A1D6NET2	4577.A0A1D6GIJ5	4577.A0A1D6NET2	0	0	0	0	0.053	0.792	0.634	0.436	0.953
A0A1D6GIJ5	A0A1D6IPF6	4577.A0A1D6GIJ5	4577.A0A1D6IPF6	0	0	0	0	0.08	0.792	0.634	0.436	0.955
A0A1D6GIJ5	IDP798	4577.A0A1D6GIJ5	4577.A0A1D6NN32	0	0	0	0	0	0.805	0.691	0.523	0.968
A0A1D6GIJ5	IDP601	4577.A0A1D6GIJ5	4577.B4FMY5	0	0	0	0	0.043	0.875	0.593	0.5	0.972
A0A1D6GIJ5	B8A1U0_MAIZE	4577.A0A1D6GIJ5	4577.B8A1U0	0	0	0	0	0.078	0.875	0.628	0.465	0.973
A0A1D6GIJ5	C0P3D9_MAIZE	4577.A0A1D6GIJ5	4577.C0P3D9	0	0	0	0	0.241	0.809	0.691	0.51	0.975
A0A1D6GIJ5	Pco079129b	4577.A0A1D6GIJ5	4577.B4FXL2	0	0	0	0	0.081	0.875	0.669	0.497	0.978
A0A1D6GIJ5	A0A1D6M355	4577.A0A1D6GIJ5	4577.A0A1D6M355	0	0	0	0	0.134	0.875	0.68	0.51	0.98
A0A1D6GIJ5	A0A1D6LPN1	4577.A0A1D6GIJ5	4577.A0A1D6LPN1	0	0	0	0	0	0.988	0.591	0.729	0.998
A0A1D6GIJ5	A0A1D6GST9	4577.A0A1D6GIJ5	4577.A0A1D6GST9	0	0	0	0	0	0.988	0.591	0.729	0.998
A0A1D6GIJ5	ZmYTH12	4577.A0A1D6GIJ5	4577.A0A1D6GST8	0	0	0	0	0	0.988	0.591	0.729	0.998
A0A1D6GIJ5	ZmYTH14	4577.A0A1D6GIJ5	4577.A0A1D6LPN0	0	0	0	0	0	0.988	0.591	0.729	0.998
A0A1D6GST9	A0A1D6DPQ4	4577.A0A1D6GST9	4577.A0A1D6DPQ4	0	0	0	0	0.096	0.957	0.571	0.533	0.991
A0A1D6GST9	A0A1D6EE85	4577.A0A1D6GST9	4577.A0A1D6EE85	0	0	0	0	0.053	0.997	0.591	0.725	0.999
A0A1D6GST9	A0A1D6EE88	4577.A0A1D6GST9	4577.A0A1D6EE88	0	0	0	0	0.053	0.997	0.591	0.725	0.999
A0A1D6GST9	A0A1D6ELY1	4577.A0A1D6GST9	4577.A0A1D6ELY1	0	0	0	0	0.096	0.957	0.571	0.533	0.991
A0A1D6GST9	A0A1D6G993	4577.A0A1D6GST9	4577.A0A1D6G993	0	0	0	0	0	0.95	0.496	0.522	0.986
A0A1D6GST9	A0A1D6GIJ5	4577.A0A1D6GST9	4577.A0A1D6GIJ5	0	0	0	0	0	0.988	0.591	0.729	0.998
A0A1D6GST9	A0A1D6JNR0	4577.A0A1D6GST9	4577.A0A1D6JNR0	0	0	0	0	0.22	0.053	0	0.735	0.787
A0A1D6GST9	B6SVX1_MAIZE	4577.A0A1D6GST9	4577.B6SVX1	0	0	0	0	0.1	0.055	0	0.922	0.927
A0A1D6GST9	Cl14448_1(105)	4577.A0A1D6GST9	4577.A0A1D6MYY7	0	0	0	0	0.05	0.796	0.599	0.464	0.952
A0A1D6GST9	IDP601	4577.A0A1D6GST9	4577.B4FMY5	0	0	0	0	0	0.627	0.582	0.734	0.954
A0A1D6GST9	C0P3D9_MAIZE	4577.A0A1D6GST9	4577.C0P3D9	0	0	0	0	0.051	0.797	0.667	0.515	0.964
A0A1D6GST9	A0A1D6IPF6	4577.A0A1D6GST9	4577.A0A1D6IPF6	0	0	0	0	0	0.751	0.612	0.738	0.972
A0A1D6GST9	A0A1D6NET2	4577.A0A1D6GST9	4577.A0A1D6NET2	0	0	0	0	0	0.751	0.612	0.738	0.972
A0A1D6GST9	B6U1D4_MAIZE	4577.A0A1D6GST9	4577.B6U1D4	0	0	0	0	0.054	0.916	0.489	0.511	0.977
A0A1D6GST9	AY109916	4577.A0A1D6GST9	4577.B8A148	0	0	0	0	0.054	0.916	0.489	0.511	0.977
A0A1D6GST9	A0A1D6HK88	4577.A0A1D6GST9	4577.A0A1D6HK88	0	0	0	0	0	0.95	0.496	0.522	0.986
A0A1D6GST9	A0A1D6K1T6	4577.A0A1D6GST9	4577.A0A1D6K1T6	0	0	0	0	0	0.95	0.496	0.522	0.986
A0A1D6GST9	A0A1D6LS59	4577.A0A1D6GST9	4577.A0A1D6LS59	0	0	0	0	0	0.95	0.496	0.522	0.986
A0A1D6GST9	A0A1D6LYA3	4577.A0A1D6GST9	4577.A0A1D6LYA3	0	0	0	0	0	0.95	0.496	0.522	0.986
A0A1D6GST9	A0A1D6NYM6	4577.A0A1D6GST9	4577.A0A1D6NYM6	0	0	0	0	0	0.916	0.587	0.735	0.99
A0A1D6GST9	A0A1D6NJL4	4577.A0A1D6GST9	4577.A0A1D6NJL4	0	0	0	0	0	0.916	0.587	0.735	0.99
A0A1D6GST9	A0A1D6PUR4	4577.A0A1D6GST9	4577.A0A1D6PUR4	0	0	0	0	0.096	0.957	0.571	0.533	0.991
A0A1D6GST9	A0A1D6I0L2	4577.A0A1D6GST9	4577.A0A1D6I0L2	0	0	0	0	0.096	0.957	0.571	0.533	0.991
A0A1D6GST9	A0A1D6K0I7	4577.A0A1D6GST9	4577.A0A1D6K0I7	0	0	0	0	0	0.988	0.591	0.729	0.998
A0A1D6GST9	A0A1D6L2S4	4577.A0A1D6GST9	4577.A0A1D6L2S4	0	0	0	0	0	0.988	0.591	0.729	0.998
A0A1D6GST9	B4FGU4_MAIZE	4577.A0A1D6GST9	4577.B4FGU4	0	0	0	0	0	0.071	0	0.999	0.999
A0A1D6GST9	Pco079129b	4577.A0A1D6GST9	4577.B4FXL2	0	0	0	0	0	0.999	0.628	0.943	0.999
A0A1D6GST9	K7UQV5_MAIZE	4577.A0A1D6GST9	4577.K7UQV5	0	0	0	0	0	0.999	0.639	0.614	0.999
A0A1D6GST9	B8A1U0_MAIZE	4577.A0A1D6GST9	4577.B8A1U0	0	0	0	0	0	0.991	0.592	0.953	0.999
A0A1D6GST9	A0A1D6M355	4577.A0A1D6GST9	4577.A0A1D6M355	0	0	0	0	0.042	0.999	0.636	0.999	0.999
A0A1D6GST9	A0A1D6L506	4577.A0A1D6GST9	4577.A0A1D6L506	0	0	0	0	0.052	0.999	0.636	0.966	0.999
A0A1D6GST9	IDP798	4577.A0A1D6GST9	4577.A0A1D6NN32	0	0	0	0	0	0.999	0.667	0.999	0.999
A0A1D6GST9	A0A1D6NW53	4577.A0A1D6GST9	4577.A0A1D6NW53	0	0	0	0	0.053	0.997	0.591	0.725	0.999
A0A1D6HK88	A0A1D6DPQ4	4577.A0A1D6HK88	4577.A0A1D6DPQ4	0	0	0	0	0	0.603	0.504	0.252	0.839
A0A1D6HK88	A0A1D6EE85	4577.A0A1D6HK88	4577.A0A1D6EE85	0	0	0	0	0.061	0.623	0.541	0.273	0.866
A0A1D6HK88	A0A1D6EE88	4577.A0A1D6HK88	4577.A0A1D6EE88	0	0	0	0	0.061	0.623	0.541	0.273	0.866
A0A1D6HK88	A0A1D6ELY1	4577.A0A1D6HK88	4577.A0A1D6ELY1	0	0	0	0	0	0.603	0.504	0.252	0.839
A0A1D6HK88	A0A1D6GIJ5	4577.A0A1D6HK88	4577.A0A1D6GIJ5	0	0	0	0	0.065	0.634	0.553	0.273	0.873
A0A1D6HK88	ZmYTH12	4577.A0A1D6HK88	4577.A0A1D6GST8	0	0	0	0	0	0.95	0.496	0.522	0.986
A0A1D6HK88	A0A1D6GST9	4577.A0A1D6HK88	4577.A0A1D6GST9	0	0	0	0	0	0.95	0.496	0.522	0.986
A0A1D6HK88	C0P3D9_MAIZE	4577.A0A1D6HK88	4577.C0P3D9	0	0	0	0	0	0.243	0.239	0.066	0.414
A0A1D6HK88	A0A1D6NJL4	4577.A0A1D6HK88	4577.A0A1D6NJL4	0	0	0	0	0.105	0.235	0.259	0.114	0.49
A0A1D6HK88	A0A1D6NYM6	4577.A0A1D6HK88	4577.A0A1D6NYM6	0	0	0	0	0.105	0.235	0.259	0.114	0.49
A0A1D6HK88	AY109916	4577.A0A1D6HK88	4577.B8A148	0	0	0	0	0.105	0.235	0.259	0.114	0.49
A0A1D6HK88	IDP798	4577.A0A1D6HK88	4577.A0A1D6NN32	0	0	0	0	0.105	0.235	0.259	0.114	0.49
A0A1D6HK88	B6U1D4_MAIZE	4577.A0A1D6HK88	4577.B6U1D4	0	0	0	0	0.105	0.235	0.259	0.114	0.49
A0A1D6HK88	IDP601	4577.A0A1D6HK88	4577.B4FMY5	0	0	0	0	0	0.412	0.305	0.137	0.616
A0A1D6HK88	Pco079129b	4577.A0A1D6HK88	4577.B4FXL2	0	0	0	0	0.206	0	0.581	0.27	0.735
A0A1D6HK88	B8A1U0_MAIZE	4577.A0A1D6HK88	4577.B8A1U0	0	0	0	0	0.206	0	0.581	0.27	0.735
A0A1D6HK88	A0A1D6I0L2	4577.A0A1D6HK88	4577.A0A1D6I0L2	0	0	0	0	0	0.603	0.504	0.252	0.839
A0A1D6HK88	A0A1D6PUR4	4577.A0A1D6HK88	4577.A0A1D6PUR4	0	0	0	0	0	0.603	0.504	0.252	0.839
A0A1D6HK88	A0A1D6NW53	4577.A0A1D6HK88	4577.A0A1D6NW53	0	0	0	0	0.061	0.623	0.541	0.273	0.866
A0A1D6HK88	A0A1D6K0I7	4577.A0A1D6HK88	4577.A0A1D6K0I7	0	0	0	0	0.065	0.634	0.553	0.273	0.873
A0A1D6HK88	A0A1D6L2S4	4577.A0A1D6HK88	4577.A0A1D6L2S4	0	0	0	0	0.065	0.634	0.553	0.273	0.873
A0A1D6HK88	K7UQV5_MAIZE	4577.A0A1D6HK88	4577.K7UQV5	0	0	0	0	0	0.584	0.603	0.377	0.888
A0A1D6HK88	A0A1D6IPF6	4577.A0A1D6HK88	4577.A0A1D6IPF6	0	0	0	0	0	0.713	0.582	0.299	0.908
A0A1D6HK88	A0A1D6NET2	4577.A0A1D6HK88	4577.A0A1D6NET2	0	0	0	0	0	0.713	0.582	0.299	0.908
A0A1D6HK88	A0A1D6L506	4577.A0A1D6HK88	4577.A0A1D6L506	0	0	0	0	0	0.728	0.62	0.377	0.929
A0A1D6HK88	A0A1D6LPN1	4577.A0A1D6HK88	4577.A0A1D6LPN1	0	0	0	0	0	0.95	0.496	0.522	0.986
A0A1D6HK88	ZmYTH14	4577.A0A1D6HK88	4577.A0A1D6LPN0	0	0	0	0	0	0.95	0.496	0.522	0.986
A0A1D6I0L2	A0A1D6DPQ4	4577.A0A1D6I0L2	4577.A0A1D6DPQ4	0	0	0.231	0.571	0	0	0.54	0	0.631
A0A1D6I0L2	A0A1D6EE85	4577.A0A1D6I0L2	4577.A0A1D6EE85	0	0	0	0	0	0.724	0.585	0.359	0.92
A0A1D6I0L2	A0A1D6EE88	4577.A0A1D6I0L2	4577.A0A1D6EE88	0	0	0	0	0	0.724	0.585	0.359	0.92
A0A1D6I0L2	A0A1D6ELY1	4577.A0A1D6I0L2	4577.A0A1D6ELY1	0	0	0.052	0.977	0	0	0.54	0	0.545
A0A1D6I0L2	A0A1D6G993	4577.A0A1D6I0L2	4577.A0A1D6G993	0	0	0	0	0	0.603	0.504	0.252	0.839
A0A1D6I0L2	A0A1D6GIJ5	4577.A0A1D6I0L2	4577.A0A1D6GIJ5	0	0	0	0	0	0.602	0.59	0.359	0.886
A0A1D6I0L2	ZmYTH12	4577.A0A1D6I0L2	4577.A0A1D6GST8	0	0	0	0	0.096	0.957	0.571	0.533	0.991
A0A1D6I0L2	A0A1D6GST9	4577.A0A1D6I0L2	4577.A0A1D6GST9	0	0	0	0	0.096	0.957	0.571	0.533	0.991
A0A1D6I0L2	A0A1D6HK88	4577.A0A1D6I0L2	4577.A0A1D6HK88	0	0	0	0	0	0.603	0.504	0.252	0.839
A0A1D6I0L2	A0A1D6PUR4	4577.A0A1D6I0L2	4577.A0A1D6PUR4	0	0	0.224	0.579	0	0	0.54	0.074	0.641
A0A1D6I0L2	A0A1D6NJL4	4577.A0A1D6I0L2	4577.A0A1D6NJL4	0	0	0	0	0	0.388	0.599	0.361	0.829
A0A1D6I0L2	A0A1D6NYM6	4577.A0A1D6I0L2	4577.A0A1D6NYM6	0	0	0	0	0	0.388	0.599	0.361	0.829
A0A1D6I0L2	A0A1D6LS59	4577.A0A1D6I0L2	4577.A0A1D6LS59	0	0	0	0	0	0.603	0.504	0.252	0.839
A0A1D6I0L2	A0A1D6K1T6	4577.A0A1D6I0L2	4577.A0A1D6K1T6	0	0	0	0	0	0.603	0.504	0.252	0.839
A0A1D6I0L2	A0A1D6LYA3	4577.A0A1D6I0L2	4577.A0A1D6LYA3	0	0	0	0	0	0.603	0.504	0.252	0.839
A0A1D6I0L2	A0A1D6K0I7	4577.A0A1D6I0L2	4577.A0A1D6K0I7	0	0	0	0	0	0.602	0.59	0.359	0.886
A0A1D6I0L2	A0A1D6L2S4	4577.A0A1D6I0L2	4577.A0A1D6L2S4	0	0	0	0	0	0.602	0.59	0.359	0.886
A0A1D6I0L2	B8A1U0_MAIZE	4577.A0A1D6I0L2	4577.B8A1U0	0	0	0	0	0	0.236	0.813	0.376	0.903
A0A1D6I0L2	C0P3D9_MAIZE	4577.A0A1D6I0L2	4577.C0P3D9	0	0	0	0	0.084	0.075	0.821	0.488	0.912
A0A1D6I0L2	A0A1D6L506	4577.A0A1D6I0L2	4577.A0A1D6L506	0	0	0	0	0	0	0.84	0.486	0.914
A0A1D6I0L2	B6U1D4_MAIZE	4577.A0A1D6I0L2	4577.B6U1D4	0	0	0	0	0	0.588	0.75	0.234	0.914
A0A1D6I0L2	AY109916	4577.A0A1D6I0L2	4577.B8A148	0	0	0	0	0	0.588	0.75	0.234	0.914
A0A1D6I0L2	A0A1D6NW53	4577.A0A1D6I0L2	4577.A0A1D6NW53	0	0	0	0	0	0.724	0.585	0.359	0.92
A0A1D6I0L2	Pco079129b	4577.A0A1D6I0L2	4577.B4FXL2	0	0	0	0	0	0.25	0.84	0.479	0.932
A0A1D6I0L2	IDP601	4577.A0A1D6I0L2	4577.B4FMY5	0	0	0	0	0	0.589	0.799	0.305	0.937
A0A1D6I0L2	A0A1D6NET2	4577.A0A1D6I0L2	4577.A0A1D6NET2	0	0	0	0	0	0.775	0.602	0.415	0.943
A0A1D6I0L2	Cl14448_1(105)	4577.A0A1D6I0L2	4577.A0A1D6MYY7	0	0	0	0	0.099	0.801	0.54	0.491	0.952
A0A1D6I0L2	A0A1D6M355	4577.A0A1D6I0L2	4577.A0A1D6M355	0	0	0	0	0	0.802	0.667	0.491	0.963
A0A1D6I0L2	A0A1D6IPF6	4577.A0A1D6I0L2	4577.A0A1D6IPF6	0	0	0	0	0	0.775	0.809	0.425	0.973
A0A1D6I0L2	K7UQV5_MAIZE	4577.A0A1D6I0L2	4577.K7UQV5	0	0	0	0	0	0.802	0.777	0.491	0.975
A0A1D6I0L2	IDP798	4577.A0A1D6I0L2	4577.A0A1D6NN32	0	0	0	0	0.073	0.801	0.84	0.491	0.982
A0A1D6I0L2	ZmYTH14	4577.A0A1D6I0L2	4577.A0A1D6LPN0	0	0	0	0	0.096	0.957	0.571	0.533	0.991
A0A1D6I0L2	A0A1D6LPN1	4577.A0A1D6I0L2	4577.A0A1D6LPN1	0	0	0	0	0.096	0.957	0.571	0.533	0.991
A0A1D6IPF6	A0A1D6DPQ4	4577.A0A1D6IPF6	4577.A0A1D6DPQ4	0	0	0	0	0	0.775	0.809	0.415	0.972
A0A1D6IPF6	A0A1D6EE85	4577.A0A1D6IPF6	4577.A0A1D6EE85	0	0	0.208	0	0	0.793	0.634	0.523	0.967
A0A1D6IPF6	A0A1D6EE88	4577.A0A1D6IPF6	4577.A0A1D6EE88	0	0	0.235	0	0	0.793	0.634	0.523	0.968
A0A1D6IPF6	A0A1D6ELY1	4577.A0A1D6IPF6	4577.A0A1D6ELY1	0	0	0	0	0	0.775	0.809	0.425	0.973
A0A1D6IPF6	A0A1D6G993	4577.A0A1D6IPF6	4577.A0A1D6G993	0	0	0	0	0	0.713	0.582	0.299	0.908
A0A1D6IPF6	A0A1D6GIJ5	4577.A0A1D6IPF6	4577.A0A1D6GIJ5	0	0	0	0	0.08	0.792	0.634	0.436	0.955
A0A1D6IPF6	ZmYTH12	4577.A0A1D6IPF6	4577.A0A1D6GST8	0	0	0	0	0	0.751	0.612	0.738	0.972
A0A1D6IPF6	A0A1D6GST9	4577.A0A1D6IPF6	4577.A0A1D6GST9	0	0	0	0	0	0.751	0.612	0.738	0.972
A0A1D6IPF6	A0A1D6HK88	4577.A0A1D6IPF6	4577.A0A1D6HK88	0	0	0	0	0	0.713	0.582	0.299	0.908
A0A1D6IPF6	A0A1D6I0L2	4577.A0A1D6IPF6	4577.A0A1D6I0L2	0	0	0	0	0	0.775	0.809	0.425	0.973
A0A1D6IPF6	A0A1D6NYM6	4577.A0A1D6IPF6	4577.A0A1D6NYM6	0	0	0	0	0.055	0.584	0.476	0.453	0.872
A0A1D6IPF6	A0A1D6NJL4	4577.A0A1D6IPF6	4577.A0A1D6NJL4	0	0	0	0	0.055	0.584	0.476	0.513	0.886
A0A1D6IPF6	K7UQV5_MAIZE	4577.A0A1D6IPF6	4577.K7UQV5	0	0	0	0	0	0.265	0.796	0.376	0.898
A0A1D6IPF6	A0A1D6LYA3	4577.A0A1D6IPF6	4577.A0A1D6LYA3	0	0	0	0	0	0.713	0.582	0.299	0.908
A0A1D6IPF6	A0A1D6K1T6	4577.A0A1D6IPF6	4577.A0A1D6K1T6	0	0	0	0	0	0.713	0.582	0.299	0.908
A0A1D6IPF6	A0A1D6LS59	4577.A0A1D6IPF6	4577.A0A1D6LS59	0	0	0	0	0	0.713	0.582	0.299	0.908
A0A1D6IPF6	Pco079129b	4577.A0A1D6IPF6	4577.B4FXL2	0	0	0	0	0	0	0.853	0.533	0.928
A0A1D6IPF6	B8A1U0_MAIZE	4577.A0A1D6IPF6	4577.B8A1U0	0	0	0	0	0	0	0.828	0.611	0.93
A0A1D6IPF6	A0A1D6L506	4577.A0A1D6IPF6	4577.A0A1D6L506	0	0	0	0	0	0	0.862	0.609	0.943
A0A1D6IPF6	A0A1D6K0I7	4577.A0A1D6IPF6	4577.A0A1D6K0I7	0	0	0	0	0	0.792	0.634	0.436	0.953
A0A1D6IPF6	A0A1D6NW53	4577.A0A1D6IPF6	4577.A0A1D6NW53	0	0	0	0	0	0.793	0.634	0.436	0.953
A0A1D6IPF6	A0A1D6L2S4	4577.A0A1D6IPF6	4577.A0A1D6L2S4	0	0	0	0	0.08	0.792	0.634	0.436	0.955
A0A1D6IPF6	AY109916	4577.A0A1D6IPF6	4577.B8A148	0	0	0	0	0.12	0.703	0.799	0.287	0.957
A0A1D6IPF6	B6U1D4_MAIZE	4577.A0A1D6IPF6	4577.B6U1D4	0	0	0	0	0.12	0.703	0.799	0.287	0.957
A0A1D6IPF6	ZmYTH14	4577.A0A1D6IPF6	4577.A0A1D6LPN0	0	0	0	0	0	0.751	0.612	0.738	0.972
A0A1D6IPF6	A0A1D6LPN1	4577.A0A1D6IPF6	4577.A0A1D6LPN1	0	0	0	0	0	0.751	0.612	0.738	0.972
A0A1D6IPF6	A0A1D6PUR4	4577.A0A1D6IPF6	4577.A0A1D6PUR4	0	0	0	0	0	0.775	0.809	0.415	0.972
A0A1D6IPF6	Cl14448_1(105)	4577.A0A1D6IPF6	4577.A0A1D6MYY7	0	0	0	0	0.076	0.885	0.54	0.581	0.976
A0A1D6IPF6	IDP601	4577.A0A1D6IPF6	4577.B4FMY5	0	0	0	0	0.064	0.752	0.813	0.653	0.983
A0A1D6IPF6	A0A1D6M355	4577.A0A1D6IPF6	4577.A0A1D6M355	0	0	0	0	0	0.883	0.713	0.622	0.986
A0A1D6IPF6	C0P3D9_MAIZE	4577.A0A1D6IPF6	4577.C0P3D9	0	0	0	0	0	0.884	0.871	0.581	0.993
A0A1D6IPF6	IDP798	4577.A0A1D6IPF6	4577.A0A1D6NN32	0	0	0	0	0.212	0.885	0.871	0.635	0.995
A0A1D6JNR0	ZmYTH6	4577.A0A1D6JNR0	4577.A0A1D6F9L1	0	0	0.365	0	0	0	0	0.277	0.521
A0A1D6JNR0	ZmYTH17	4577.A0A1D6JNR0	4577.A0A1D6FU85	0	0	0.291	0	0	0	0	0.277	0.465
A0A1D6JNR0	ZmYTH12	4577.A0A1D6JNR0	4577.A0A1D6GST8	0	0	0	0	0.22	0.053	0	0.735	0.787
A0A1D6JNR0	A0A1D6GST9	4577.A0A1D6JNR0	4577.A0A1D6GST9	0	0	0	0	0.22	0.053	0	0.735	0.787
A0A1D6JNR0	ZmYTH15	4577.A0A1D6JNR0	4577.A0A1D6HT66	0	0	0.364	0	0	0	0	0.277	0.52
A0A1D6JNR0	ZmYTH19	4577.A0A1D6JNR0	4577.A0A1D6P6Q8	0	0	0.215	0	0	0	0	0.277	0.408
A0A1D6JNR0	ZmYTH8	4577.A0A1D6JNR0	4577.A0A1D6NFS5	0	0	0.341	0	0	0	0	0.277	0.503
A0A1D6JNR0	ZmYTH2	4577.A0A1D6JNR0	4577.A0A1D6KMU0	0	0	0.343	0	0	0	0	0.277	0.504
A0A1D6JNR0	ZmYTH22	4577.A0A1D6JNR0	4577.B4FBI4	0	0	0.343	0	0	0	0	0.277	0.504
A0A1D6JNR0	ZmYTH18	4577.A0A1D6JNR0	4577.K7VKN2	0	0	0.344	0	0	0	0	0.277	0.505
A0A1D6JNR0	ZmYTH21	4577.A0A1D6JNR0	4577.A0A1D6PL32	0	0	0.346	0	0	0	0	0.277	0.506
A0A1D6JNR0	ZmYTH4	4577.A0A1D6JNR0	4577.A0A1D6PTZ6	0	0	0.349	0	0	0	0	0.277	0.509
A0A1D6JNR0	ZmYTH10	4577.A0A1D6JNR0	4577.B6SXK7	0	0	0.358	0	0	0	0	0.277	0.515
A0A1D6JNR0	ZmYTH5	4577.A0A1D6JNR0	4577.C0HHM5	0	0	0.359	0	0	0	0	0.277	0.516
A0A1D6JNR0	ZmYTH13	4577.A0A1D6JNR0	4577.C0PG02	0	0	0.365	0	0	0	0	0.277	0.521
A0A1D6JNR0	ZmYTH3	4577.A0A1D6JNR0	4577.C0PCN6	0	0	0.374	0	0	0	0	0.277	0.528
A0A1D6JNR0	ZmYTH20	4577.A0A1D6JNR0	4577.A0A1D6PK72	0	0	0.38	0	0	0	0	0.277	0.532
A0A1D6JNR0	ZmYTH1	4577.A0A1D6JNR0	4577.A0A1D6JP38	0	0	0.381	0	0	0	0	0.277	0.533
A0A1D6JNR0	A0A1D6LPN1	4577.A0A1D6JNR0	4577.A0A1D6LPN1	0	0	0	0	0.22	0.053	0	0.735	0.787
A0A1D6JNR0	ZmYTH14	4577.A0A1D6JNR0	4577.A0A1D6LPN0	0	0	0	0	0.22	0.053	0	0.735	0.787
A0A1D6JNR0	B4FGU4_MAIZE	4577.A0A1D6JNR0	4577.B4FGU4	0	0	0	0	0.081	0.793	0.857	0.704	0.99
A0A1D6JNR0	B6SVX1_MAIZE	4577.A0A1D6JNR0	4577.B6SVX1	0	0	0.193	0.595	0	0.908	0.932	0.704	0.998
A0A1D6K0I7	A0A1D6DPQ4	4577.A0A1D6K0I7	4577.A0A1D6DPQ4	0	0	0	0	0	0.602	0.59	0.359	0.886
A0A1D6K0I7	A0A1D6EE85	4577.A0A1D6K0I7	4577.A0A1D6EE85	0	0	0	0	0.064	0.751	0.62	0.377	0.937
A0A1D6K0I7	A0A1D6EE88	4577.A0A1D6K0I7	4577.A0A1D6EE88	0	0	0	0	0.064	0.751	0.62	0.377	0.937
A0A1D6K0I7	A0A1D6ELY1	4577.A0A1D6K0I7	4577.A0A1D6ELY1	0	0	0	0	0	0.602	0.59	0.359	0.886
A0A1D6K0I7	A0A1D6G993	4577.A0A1D6K0I7	4577.A0A1D6G993	0	0	0	0	0.065	0.634	0.553	0.273	0.873
A0A1D6K0I7	ZmYTH12	4577.A0A1D6K0I7	4577.A0A1D6GST8	0	0	0	0	0	0.988	0.591	0.729	0.998
A0A1D6K0I7	A0A1D6GST9	4577.A0A1D6K0I7	4577.A0A1D6GST9	0	0	0	0	0	0.988	0.591	0.729	0.998
A0A1D6K0I7	A0A1D6HK88	4577.A0A1D6K0I7	4577.A0A1D6HK88	0	0	0	0	0.065	0.634	0.553	0.273	0.873
A0A1D6K0I7	A0A1D6I0L2	4577.A0A1D6K0I7	4577.A0A1D6I0L2	0	0	0	0	0	0.602	0.59	0.359	0.886
A0A1D6K0I7	A0A1D6IPF6	4577.A0A1D6K0I7	4577.A0A1D6IPF6	0	0	0	0	0	0.792	0.634	0.436	0.953
A0A1D6K0I7	A0A1D6NYM6	4577.A0A1D6K0I7	4577.A0A1D6NYM6	0	0	0	0	0	0.416	0.4	0.361	0.756
A0A1D6K0I7	A0A1D6NJL4	4577.A0A1D6K0I7	4577.A0A1D6NJL4	0	0	0	0	0	0.416	0.4	0.361	0.756
A0A1D6K0I7	AY109916	4577.A0A1D6K0I7	4577.B8A148	0	0	0	0	0	0.6	0.545	0.266	0.854
A0A1D6K0I7	B6U1D4_MAIZE	4577.A0A1D6K0I7	4577.B6U1D4	0	0	0	0	0	0.6	0.545	0.266	0.854
A0A1D6K0I7	A0A1D6L506	4577.A0A1D6K0I7	4577.A0A1D6L506	0	0	0	0	0	0.235	0.68	0.503	0.867
A0A1D6K0I7	A0A1D6LS59	4577.A0A1D6K0I7	4577.A0A1D6LS59	0	0	0	0	0.065	0.634	0.553	0.273	0.873
A0A1D6K0I7	A0A1D6K1T6	4577.A0A1D6K0I7	4577.A0A1D6K1T6	0	0	0	0	0.065	0.634	0.553	0.273	0.873
A0A1D6K0I7	A0A1D6LYA3	4577.A0A1D6K0I7	4577.A0A1D6LYA3	0	0	0	0	0.065	0.634	0.553	0.273	0.873
A0A1D6K0I7	A0A1D6PUR4	4577.A0A1D6K0I7	4577.A0A1D6PUR4	0	0	0	0	0	0.602	0.59	0.359	0.886
A0A1D6K0I7	Cl14448_1(105)	4577.A0A1D6K0I7	4577.A0A1D6MYY7	0	0	0	0	0	0.807	0	0.499	0.899
A0A1D6K0I7	IDP601	4577.A0A1D6K0I7	4577.B4FMY5	0	0	0	0	0.043	0.724	0.593	0.359	0.921
A0A1D6K0I7	A0A1D6NW53	4577.A0A1D6K0I7	4577.A0A1D6NW53	0	0	0	0	0.064	0.751	0.62	0.377	0.937
A0A1D6K0I7	K7UQV5_MAIZE	4577.A0A1D6K0I7	4577.K7UQV5	0	0	0	0	0	0.724	0.669	0.492	0.949
A0A1D6K0I7	B8A1U0_MAIZE	4577.A0A1D6K0I7	4577.B8A1U0	0	0	0	0	0.078	0.792	0.628	0.373	0.949
A0A1D6K0I7	A0A1D6NET2	4577.A0A1D6K0I7	4577.A0A1D6NET2	0	0	0	0	0	0.792	0.634	0.436	0.953
A0A1D6K0I7	Pco079129b	4577.A0A1D6K0I7	4577.B4FXL2	0	0	0	0	0.081	0.794	0.669	0.491	0.963
A0A1D6K0I7	IDP798	4577.A0A1D6K0I7	4577.A0A1D6NN32	0	0	0	0	0	0.805	0.691	0.511	0.967
A0A1D6K0I7	A0A1D6M355	4577.A0A1D6K0I7	4577.A0A1D6M355	0	0	0	0	0.134	0.81	0.68	0.51	0.97
A0A1D6K0I7	C0P3D9_MAIZE	4577.A0A1D6K0I7	4577.C0P3D9	0	0	0	0	0.241	0.809	0.691	0.51	0.975
A0A1D6K0I7	ZmYTH14	4577.A0A1D6K0I7	4577.A0A1D6LPN0	0	0	0	0	0	0.988	0.591	0.729	0.998
A0A1D6K0I7	A0A1D6LPN1	4577.A0A1D6K0I7	4577.A0A1D6LPN1	0	0	0	0	0	0.988	0.591	0.729	0.998
A0A1D6K1T6	A0A1D6DPQ4	4577.A0A1D6K1T6	4577.A0A1D6DPQ4	0	0	0	0	0	0.603	0.504	0.252	0.839
A0A1D6K1T6	A0A1D6EE85	4577.A0A1D6K1T6	4577.A0A1D6EE85	0	0	0	0	0.061	0.623	0.541	0.273	0.866
A0A1D6K1T6	A0A1D6EE88	4577.A0A1D6K1T6	4577.A0A1D6EE88	0	0	0	0	0.061	0.623	0.541	0.273	0.866
A0A1D6K1T6	A0A1D6ELY1	4577.A0A1D6K1T6	4577.A0A1D6ELY1	0	0	0	0	0	0.603	0.504	0.252	0.839
A0A1D6K1T6	A0A1D6GIJ5	4577.A0A1D6K1T6	4577.A0A1D6GIJ5	0	0	0	0	0.065	0.634	0.553	0.273	0.873
A0A1D6K1T6	ZmYTH12	4577.A0A1D6K1T6	4577.A0A1D6GST8	0	0	0	0	0	0.95	0.496	0.522	0.986
A0A1D6K1T6	A0A1D6GST9	4577.A0A1D6K1T6	4577.A0A1D6GST9	0	0	0	0	0	0.95	0.496	0.522	0.986
A0A1D6K1T6	A0A1D6I0L2	4577.A0A1D6K1T6	4577.A0A1D6I0L2	0	0	0	0	0	0.603	0.504	0.252	0.839
A0A1D6K1T6	A0A1D6IPF6	4577.A0A1D6K1T6	4577.A0A1D6IPF6	0	0	0	0	0	0.713	0.582	0.299	0.908
A0A1D6K1T6	A0A1D6K0I7	4577.A0A1D6K1T6	4577.A0A1D6K0I7	0	0	0	0	0.065	0.634	0.553	0.273	0.873
A0A1D6K1T6	C0P3D9_MAIZE	4577.A0A1D6K1T6	4577.C0P3D9	0	0	0	0	0	0.243	0.239	0.066	0.414
A0A1D6K1T6	A0A1D6NYM6	4577.A0A1D6K1T6	4577.A0A1D6NYM6	0	0	0	0	0.105	0.235	0.259	0.114	0.49
A0A1D6K1T6	A0A1D6NJL4	4577.A0A1D6K1T6	4577.A0A1D6NJL4	0	0	0	0	0.105	0.235	0.259	0.114	0.49
A0A1D6K1T6	B6U1D4_MAIZE	4577.A0A1D6K1T6	4577.B6U1D4	0	0	0	0	0.105	0.235	0.259	0.114	0.49
A0A1D6K1T6	IDP798	4577.A0A1D6K1T6	4577.A0A1D6NN32	0	0	0	0	0.105	0.235	0.259	0.114	0.49
A0A1D6K1T6	AY109916	4577.A0A1D6K1T6	4577.B8A148	0	0	0	0	0.105	0.235	0.259	0.114	0.49
A0A1D6K1T6	IDP601	4577.A0A1D6K1T6	4577.B4FMY5	0	0	0	0	0	0.412	0.305	0.137	0.616
A0A1D6K1T6	Pco079129b	4577.A0A1D6K1T6	4577.B4FXL2	0	0	0	0	0.206	0	0.581	0.27	0.735
A0A1D6K1T6	B8A1U0_MAIZE	4577.A0A1D6K1T6	4577.B8A1U0	0	0	0	0	0.206	0	0.581	0.27	0.735
A0A1D6K1T6	A0A1D6PUR4	4577.A0A1D6K1T6	4577.A0A1D6PUR4	0	0	0	0	0	0.603	0.504	0.252	0.839
A0A1D6K1T6	A0A1D6NW53	4577.A0A1D6K1T6	4577.A0A1D6NW53	0	0	0	0	0.061	0.623	0.541	0.273	0.866
A0A1D6K1T6	A0A1D6L2S4	4577.A0A1D6K1T6	4577.A0A1D6L2S4	0	0	0	0	0.065	0.634	0.553	0.273	0.873
A0A1D6K1T6	K7UQV5_MAIZE	4577.A0A1D6K1T6	4577.K7UQV5	0	0	0	0	0	0.584	0.603	0.377	0.888
A0A1D6K1T6	A0A1D6NET2	4577.A0A1D6K1T6	4577.A0A1D6NET2	0	0	0	0	0	0.713	0.582	0.299	0.908
A0A1D6K1T6	A0A1D6L506	4577.A0A1D6K1T6	4577.A0A1D6L506	0	0	0	0	0	0.728	0.62	0.377	0.929
A0A1D6K1T6	A0A1D6LPN1	4577.A0A1D6K1T6	4577.A0A1D6LPN1	0	0	0	0	0	0.95	0.496	0.522	0.986
A0A1D6K1T6	ZmYTH14	4577.A0A1D6K1T6	4577.A0A1D6LPN0	0	0	0	0	0	0.95	0.496	0.522	0.986
A0A1D6L2S4	A0A1D6DPQ4	4577.A0A1D6L2S4	4577.A0A1D6DPQ4	0	0	0	0	0	0.602	0.59	0.359	0.886
A0A1D6L2S4	A0A1D6EE85	4577.A0A1D6L2S4	4577.A0A1D6EE85	0	0	0	0	0.064	0.751	0.62	0.457	0.945
A0A1D6L2S4	A0A1D6EE88	4577.A0A1D6L2S4	4577.A0A1D6EE88	0	0	0	0	0.064	0.751	0.62	0.457	0.945
A0A1D6L2S4	A0A1D6ELY1	4577.A0A1D6L2S4	4577.A0A1D6ELY1	0	0	0	0	0	0.602	0.59	0.359	0.886
A0A1D6L2S4	A0A1D6G993	4577.A0A1D6L2S4	4577.A0A1D6G993	0	0	0	0	0.065	0.634	0.553	0.273	0.873
A0A1D6L2S4	ZmYTH12	4577.A0A1D6L2S4	4577.A0A1D6GST8	0	0	0	0	0	0.988	0.591	0.729	0.998
A0A1D6L2S4	A0A1D6GST9	4577.A0A1D6L2S4	4577.A0A1D6GST9	0	0	0	0	0	0.988	0.591	0.729	0.998
A0A1D6L2S4	A0A1D6HK88	4577.A0A1D6L2S4	4577.A0A1D6HK88	0	0	0	0	0.065	0.634	0.553	0.273	0.873
A0A1D6L2S4	A0A1D6I0L2	4577.A0A1D6L2S4	4577.A0A1D6I0L2	0	0	0	0	0	0.602	0.59	0.359	0.886
A0A1D6L2S4	A0A1D6IPF6	4577.A0A1D6L2S4	4577.A0A1D6IPF6	0	0	0	0	0.08	0.792	0.634	0.436	0.955
A0A1D6L2S4	A0A1D6K1T6	4577.A0A1D6L2S4	4577.A0A1D6K1T6	0	0	0	0	0.065	0.634	0.553	0.273	0.873
A0A1D6L2S4	A0A1D6NYM6	4577.A0A1D6L2S4	4577.A0A1D6NYM6	0	0	0	0	0	0.416	0.4	0.361	0.756
A0A1D6L2S4	A0A1D6NJL4	4577.A0A1D6L2S4	4577.A0A1D6NJL4	0	0	0	0	0	0.416	0.4	0.516	0.815
A0A1D6L2S4	A0A1D6L506	4577.A0A1D6L2S4	4577.A0A1D6L506	0	0	0	0	0	0.235	0.68	0.503	0.867
A0A1D6L2S4	A0A1D6LS59	4577.A0A1D6L2S4	4577.A0A1D6LS59	0	0	0	0	0.065	0.634	0.553	0.273	0.873
A0A1D6L2S4	A0A1D6LYA3	4577.A0A1D6L2S4	4577.A0A1D6LYA3	0	0	0	0	0.065	0.634	0.553	0.273	0.873
A0A1D6L2S4	B6U1D4_MAIZE	4577.A0A1D6L2S4	4577.B6U1D4	0	0	0	0	0	0.6	0.545	0.458	0.892
A0A1D6L2S4	AY109916	4577.A0A1D6L2S4	4577.B8A148	0	0	0	0	0	0.6	0.545	0.458	0.892
A0A1D6L2S4	A0A1D6PUR4	4577.A0A1D6L2S4	4577.A0A1D6PUR4	0	0	0	0	0	0.602	0.59	0.417	0.896
A0A1D6L2S4	Cl14448_1(105)	4577.A0A1D6L2S4	4577.A0A1D6MYY7	0	0	0	0	0	0.807	0	0.499	0.899
A0A1D6L2S4	A0A1D6NW53	4577.A0A1D6L2S4	4577.A0A1D6NW53	0	0	0	0	0.064	0.751	0.62	0.377	0.937
A0A1D6L2S4	K7UQV5_MAIZE	4577.A0A1D6L2S4	4577.K7UQV5	0	0	0	0	0	0.724	0.669	0.492	0.949
A0A1D6L2S4	A0A1D6NET2	4577.A0A1D6L2S4	4577.A0A1D6NET2	0	0	0	0	0.053	0.792	0.634	0.436	0.953
A0A1D6L2S4	IDP798	4577.A0A1D6L2S4	4577.A0A1D6NN32	0	0	0	0	0	0.805	0.691	0.523	0.968
A0A1D6L2S4	IDP601	4577.A0A1D6L2S4	4577.B4FMY5	0	0	0	0	0.043	0.875	0.593	0.5	0.972
A0A1D6L2S4	B8A1U0_MAIZE	4577.A0A1D6L2S4	4577.B8A1U0	0	0	0	0	0.078	0.875	0.628	0.465	0.973
A0A1D6L2S4	C0P3D9_MAIZE	4577.A0A1D6L2S4	4577.C0P3D9	0	0	0	0	0.241	0.809	0.691	0.51	0.975
A0A1D6L2S4	Pco079129b	4577.A0A1D6L2S4	4577.B4FXL2	0	0	0	0	0.081	0.875	0.669	0.497	0.978
A0A1D6L2S4	A0A1D6M355	4577.A0A1D6L2S4	4577.A0A1D6M355	0	0	0	0	0.134	0.875	0.68	0.51	0.98
A0A1D6L2S4	A0A1D6LPN1	4577.A0A1D6L2S4	4577.A0A1D6LPN1	0	0	0	0	0	0.988	0.591	0.729	0.998
A0A1D6L2S4	ZmYTH14	4577.A0A1D6L2S4	4577.A0A1D6LPN0	0	0	0	0	0	0.988	0.591	0.729	0.998
A0A1D6L506	A0A1D6DPQ4	4577.A0A1D6L506	4577.A0A1D6DPQ4	0	0	0	0	0	0	0.84	0.486	0.914
A0A1D6L506	A0A1D6EE85	4577.A0A1D6L506	4577.A0A1D6EE85	0	0	0	0	0.125	0	0.672	0.522	0.85
A0A1D6L506	A0A1D6EE88	4577.A0A1D6L506	4577.A0A1D6EE88	0	0	0	0	0.125	0	0.672	0.522	0.85
A0A1D6L506	A0A1D6ELY1	4577.A0A1D6L506	4577.A0A1D6ELY1	0	0	0	0	0	0	0.84	0.486	0.914
A0A1D6L506	A0A1D6G993	4577.A0A1D6L506	4577.A0A1D6G993	0	0	0	0	0	0.728	0.62	0.377	0.929
A0A1D6L506	A0A1D6GIJ5	4577.A0A1D6L506	4577.A0A1D6GIJ5	0	0	0	0	0	0.235	0.68	0.503	0.867
A0A1D6L506	ZmYTH12	4577.A0A1D6L506	4577.A0A1D6GST8	0	0	0	0	0.052	0.999	0.636	0.966	0.999
A0A1D6L506	A0A1D6GST9	4577.A0A1D6L506	4577.A0A1D6GST9	0	0	0	0	0.052	0.999	0.636	0.966	0.999
A0A1D6L506	A0A1D6HK88	4577.A0A1D6L506	4577.A0A1D6HK88	0	0	0	0	0	0.728	0.62	0.377	0.929
A0A1D6L506	A0A1D6I0L2	4577.A0A1D6L506	4577.A0A1D6I0L2	0	0	0	0	0	0	0.84	0.486	0.914
A0A1D6L506	A0A1D6IPF6	4577.A0A1D6L506	4577.A0A1D6IPF6	0	0	0	0	0	0	0.862	0.609	0.943
A0A1D6L506	A0A1D6K0I7	4577.A0A1D6L506	4577.A0A1D6K0I7	0	0	0	0	0	0.235	0.68	0.503	0.867
A0A1D6L506	A0A1D6K1T6	4577.A0A1D6L506	4577.A0A1D6K1T6	0	0	0	0	0	0.728	0.62	0.377	0.929
A0A1D6L506	A0A1D6L2S4	4577.A0A1D6L506	4577.A0A1D6L2S4	0	0	0	0	0	0.235	0.68	0.503	0.867
A0A1D6L506	Cl14448_1(105)	4577.A0A1D6L506	4577.A0A1D6MYY7	0	0	0	0	0	0	0.54	0.632	0.823
A0A1D6L506	A0A1D6NW53	4577.A0A1D6L506	4577.A0A1D6NW53	0	0	0	0	0.125	0	0.672	0.508	0.846
A0A1D6L506	A0A1D6NET2	4577.A0A1D6L506	4577.A0A1D6NET2	0	0	0	0	0	0	0.713	0.532	0.859
A0A1D6L506	A0A1D6NYM6	4577.A0A1D6L506	4577.A0A1D6NYM6	0	0	0	0	0.058	0.53	0.529	0.466	0.873
A0A1D6L506	A0A1D6NJL4	4577.A0A1D6L506	4577.A0A1D6NJL4	0	0	0	0	0.058	0.53	0.529	0.508	0.883
A0A1D6L506	A0A1D6PUR4	4577.A0A1D6L506	4577.A0A1D6PUR4	0	0	0	0	0	0	0.84	0.486	0.914
A0A1D6L506	A0A1D6LYA3	4577.A0A1D6L506	4577.A0A1D6LYA3	0	0	0	0	0	0.728	0.62	0.377	0.929
A0A1D6L506	A0A1D6LS59	4577.A0A1D6L506	4577.A0A1D6LS59	0	0	0	0	0	0.728	0.62	0.377	0.929
A0A1D6L506	K7UQV5_MAIZE	4577.A0A1D6L506	4577.K7UQV5	0	0	0	0	0	0	0.865	0.507	0.931
A0A1D6L506	B8A1U0_MAIZE	4577.A0A1D6L506	4577.B8A1U0	0	0	0	0	0	0	0.859	0.611	0.942
A0A1D6L506	AY109916	4577.A0A1D6L506	4577.B8A148	0	0	0	0	0.185	0.53	0.806	0.362	0.946
A0A1D6L506	B6U1D4_MAIZE	4577.A0A1D6L506	4577.B6U1D4	0	0	0	0	0.185	0.53	0.806	0.362	0.946
A0A1D6L506	C0P3D9_MAIZE	4577.A0A1D6L506	4577.C0P3D9	0	0	0.239	0	0.085	0	0.901	0.518	0.962
A0A1D6L506	Pco079129b	4577.A0A1D6L506	4577.B4FXL2	0	0	0	0	0	0	0.903	0.657	0.965
A0A1D6L506	IDP601	4577.A0A1D6L506	4577.B4FMY5	0	0	0	0	0	0.907	0.84	0.661	0.994
A0A1D6L506	A0A1D6M355	4577.A0A1D6L506	4577.A0A1D6M355	0	0	0	0	0	0.905	0.859	0.704	0.995
A0A1D6L506	IDP798	4577.A0A1D6L506	4577.A0A1D6NN32	0	0	0	0	0.076	0.907	0.917	0.694	0.997
A0A1D6L506	ZmYTH14	4577.A0A1D6L506	4577.A0A1D6LPN0	0	0	0	0	0.052	0.999	0.636	0.966	0.999
A0A1D6L506	A0A1D6LPN1	4577.A0A1D6L506	4577.A0A1D6LPN1	0	0	0	0	0.052	0.999	0.636	0.966	0.999
A0A1D6LPN1	A0A1D6DPQ4	4577.A0A1D6LPN1	4577.A0A1D6DPQ4	0	0	0	0	0.096	0.957	0.571	0.533	0.991
A0A1D6LPN1	A0A1D6EE85	4577.A0A1D6LPN1	4577.A0A1D6EE85	0	0	0	0	0.053	0.997	0.591	0.725	0.999
A0A1D6LPN1	A0A1D6EE88	4577.A0A1D6LPN1	4577.A0A1D6EE88	0	0	0	0	0.053	0.997	0.591	0.725	0.999
A0A1D6LPN1	A0A1D6ELY1	4577.A0A1D6LPN1	4577.A0A1D6ELY1	0	0	0	0	0.096	0.957	0.571	0.533	0.991
A0A1D6LPN1	A0A1D6G993	4577.A0A1D6LPN1	4577.A0A1D6G993	0	0	0	0	0	0.95	0.496	0.522	0.986
A0A1D6LPN1	A0A1D6GIJ5	4577.A0A1D6LPN1	4577.A0A1D6GIJ5	0	0	0	0	0	0.988	0.591	0.729	0.998
A0A1D6LPN1	A0A1D6HK88	4577.A0A1D6LPN1	4577.A0A1D6HK88	0	0	0	0	0	0.95	0.496	0.522	0.986
A0A1D6LPN1	A0A1D6I0L2	4577.A0A1D6LPN1	4577.A0A1D6I0L2	0	0	0	0	0.096	0.957	0.571	0.533	0.991
A0A1D6LPN1	A0A1D6IPF6	4577.A0A1D6LPN1	4577.A0A1D6IPF6	0	0	0	0	0	0.751	0.612	0.738	0.972
A0A1D6LPN1	A0A1D6JNR0	4577.A0A1D6LPN1	4577.A0A1D6JNR0	0	0	0	0	0.22	0.053	0	0.735	0.787
A0A1D6LPN1	A0A1D6K0I7	4577.A0A1D6LPN1	4577.A0A1D6K0I7	0	0	0	0	0	0.988	0.591	0.729	0.998
A0A1D6LPN1	A0A1D6K1T6	4577.A0A1D6LPN1	4577.A0A1D6K1T6	0	0	0	0	0	0.95	0.496	0.522	0.986
A0A1D6LPN1	A0A1D6L2S4	4577.A0A1D6LPN1	4577.A0A1D6L2S4	0	0	0	0	0	0.988	0.591	0.729	0.998
A0A1D6LPN1	A0A1D6L506	4577.A0A1D6LPN1	4577.A0A1D6L506	0	0	0	0	0.052	0.999	0.636	0.966	0.999
A0A1D6LPN1	B6SVX1_MAIZE	4577.A0A1D6LPN1	4577.B6SVX1	0	0	0	0	0.1	0.055	0	0.922	0.927
A0A1D6LPN1	Cl14448_1(105)	4577.A0A1D6LPN1	4577.A0A1D6MYY7	0	0	0	0	0.05	0.796	0.599	0.464	0.952
A0A1D6LPN1	IDP601	4577.A0A1D6LPN1	4577.B4FMY5	0	0	0	0	0	0.627	0.582	0.734	0.954
A0A1D6LPN1	C0P3D9_MAIZE	4577.A0A1D6LPN1	4577.C0P3D9	0	0	0	0	0.051	0.797	0.667	0.515	0.964
A0A1D6LPN1	A0A1D6NET2	4577.A0A1D6LPN1	4577.A0A1D6NET2	0	0	0	0	0	0.751	0.612	0.738	0.972
A0A1D6LPN1	AY109916	4577.A0A1D6LPN1	4577.B8A148	0	0	0	0	0.054	0.916	0.489	0.511	0.977
A0A1D6LPN1	B6U1D4_MAIZE	4577.A0A1D6LPN1	4577.B6U1D4	0	0	0	0	0.054	0.916	0.489	0.511	0.977
A0A1D6LPN1	A0A1D6LYA3	4577.A0A1D6LPN1	4577.A0A1D6LYA3	0	0	0	0	0	0.95	0.496	0.522	0.986
A0A1D6LPN1	A0A1D6LS59	4577.A0A1D6LPN1	4577.A0A1D6LS59	0	0	0	0	0	0.95	0.496	0.522	0.986
A0A1D6LPN1	A0A1D6NJL4	4577.A0A1D6LPN1	4577.A0A1D6NJL4	0	0	0	0	0	0.916	0.587	0.735	0.99
A0A1D6LPN1	A0A1D6NYM6	4577.A0A1D6LPN1	4577.A0A1D6NYM6	0	0	0	0	0	0.916	0.587	0.735	0.99
A0A1D6LPN1	A0A1D6PUR4	4577.A0A1D6LPN1	4577.A0A1D6PUR4	0	0	0	0	0.096	0.957	0.571	0.533	0.991
A0A1D6LPN1	A0A1D6NW53	4577.A0A1D6LPN1	4577.A0A1D6NW53	0	0	0	0	0.053	0.997	0.591	0.725	0.999
A0A1D6LPN1	IDP798	4577.A0A1D6LPN1	4577.A0A1D6NN32	0	0	0	0	0	0.999	0.667	0.999	0.999
A0A1D6LPN1	A0A1D6M355	4577.A0A1D6LPN1	4577.A0A1D6M355	0	0	0	0	0.042	0.999	0.636	0.999	0.999
A0A1D6LPN1	B8A1U0_MAIZE	4577.A0A1D6LPN1	4577.B8A1U0	0	0	0	0	0	0.991	0.592	0.953	0.999
A0A1D6LPN1	K7UQV5_MAIZE	4577.A0A1D6LPN1	4577.K7UQV5	0	0	0	0	0	0.999	0.639	0.614	0.999
A0A1D6LPN1	B4FGU4_MAIZE	4577.A0A1D6LPN1	4577.B4FGU4	0	0	0	0	0	0.071	0	0.999	0.999
A0A1D6LPN1	Pco079129b	4577.A0A1D6LPN1	4577.B4FXL2	0	0	0	0	0	0.999	0.628	0.943	0.999
A0A1D6LS59	A0A1D6DPQ4	4577.A0A1D6LS59	4577.A0A1D6DPQ4	0	0	0	0	0	0.603	0.504	0.252	0.839
A0A1D6LS59	A0A1D6EE85	4577.A0A1D6LS59	4577.A0A1D6EE85	0	0	0	0	0.061	0.623	0.541	0.273	0.866
A0A1D6LS59	A0A1D6EE88	4577.A0A1D6LS59	4577.A0A1D6EE88	0	0	0	0	0.061	0.623	0.541	0.273	0.866
A0A1D6LS59	A0A1D6ELY1	4577.A0A1D6LS59	4577.A0A1D6ELY1	0	0	0	0	0	0.603	0.504	0.252	0.839
A0A1D6LS59	A0A1D6GIJ5	4577.A0A1D6LS59	4577.A0A1D6GIJ5	0	0	0	0	0.065	0.634	0.553	0.273	0.873
A0A1D6LS59	ZmYTH12	4577.A0A1D6LS59	4577.A0A1D6GST8	0	0	0	0	0	0.95	0.496	0.522	0.986
A0A1D6LS59	A0A1D6GST9	4577.A0A1D6LS59	4577.A0A1D6GST9	0	0	0	0	0	0.95	0.496	0.522	0.986
A0A1D6LS59	A0A1D6I0L2	4577.A0A1D6LS59	4577.A0A1D6I0L2	0	0	0	0	0	0.603	0.504	0.252	0.839
A0A1D6LS59	A0A1D6IPF6	4577.A0A1D6LS59	4577.A0A1D6IPF6	0	0	0	0	0	0.713	0.582	0.299	0.908
A0A1D6LS59	A0A1D6K0I7	4577.A0A1D6LS59	4577.A0A1D6K0I7	0	0	0	0	0.065	0.634	0.553	0.273	0.873
A0A1D6LS59	A0A1D6L2S4	4577.A0A1D6LS59	4577.A0A1D6L2S4	0	0	0	0	0.065	0.634	0.553	0.273	0.873
A0A1D6LS59	A0A1D6L506	4577.A0A1D6LS59	4577.A0A1D6L506	0	0	0	0	0	0.728	0.62	0.377	0.929
A0A1D6LS59	ZmYTH14	4577.A0A1D6LS59	4577.A0A1D6LPN0	0	0	0	0	0	0.95	0.496	0.522	0.986
A0A1D6LS59	A0A1D6LPN1	4577.A0A1D6LS59	4577.A0A1D6LPN1	0	0	0	0	0	0.95	0.496	0.522	0.986
A0A1D6LS59	C0P3D9_MAIZE	4577.A0A1D6LS59	4577.C0P3D9	0	0	0	0	0	0.243	0.239	0.066	0.414
A0A1D6LS59	B6U1D4_MAIZE	4577.A0A1D6LS59	4577.B6U1D4	0	0	0	0	0.105	0.235	0.259	0.114	0.49
A0A1D6LS59	AY109916	4577.A0A1D6LS59	4577.B8A148	0	0	0	0	0.105	0.235	0.259	0.114	0.49
A0A1D6LS59	IDP798	4577.A0A1D6LS59	4577.A0A1D6NN32	0	0	0	0	0.105	0.235	0.259	0.114	0.49
A0A1D6LS59	A0A1D6NYM6	4577.A0A1D6LS59	4577.A0A1D6NYM6	0	0	0	0	0.105	0.235	0.259	0.114	0.49
A0A1D6LS59	A0A1D6NJL4	4577.A0A1D6LS59	4577.A0A1D6NJL4	0	0	0	0	0.105	0.235	0.259	0.114	0.49
A0A1D6LS59	IDP601	4577.A0A1D6LS59	4577.B4FMY5	0	0	0	0	0	0.412	0.305	0.137	0.616
A0A1D6LS59	B8A1U0_MAIZE	4577.A0A1D6LS59	4577.B8A1U0	0	0	0	0	0.206	0	0.581	0.27	0.735
A0A1D6LS59	Pco079129b	4577.A0A1D6LS59	4577.B4FXL2	0	0	0	0	0.206	0	0.581	0.27	0.735
A0A1D6LS59	A0A1D6PUR4	4577.A0A1D6LS59	4577.A0A1D6PUR4	0	0	0	0	0	0.603	0.504	0.252	0.839
A0A1D6LS59	A0A1D6NW53	4577.A0A1D6LS59	4577.A0A1D6NW53	0	0	0	0	0.061	0.623	0.541	0.273	0.866
A0A1D6LS59	K7UQV5_MAIZE	4577.A0A1D6LS59	4577.K7UQV5	0	0	0	0	0	0.584	0.603	0.377	0.888
A0A1D6LS59	A0A1D6NET2	4577.A0A1D6LS59	4577.A0A1D6NET2	0	0	0	0	0	0.713	0.582	0.299	0.908
A0A1D6LYA3	A0A1D6DPQ4	4577.A0A1D6LYA3	4577.A0A1D6DPQ4	0	0	0	0	0	0.603	0.504	0.252	0.839
A0A1D6LYA3	A0A1D6EE85	4577.A0A1D6LYA3	4577.A0A1D6EE85	0	0	0	0	0.061	0.623	0.541	0.273	0.866
A0A1D6LYA3	A0A1D6EE88	4577.A0A1D6LYA3	4577.A0A1D6EE88	0	0	0	0	0.061	0.623	0.541	0.273	0.866
A0A1D6LYA3	A0A1D6ELY1	4577.A0A1D6LYA3	4577.A0A1D6ELY1	0	0	0	0	0	0.603	0.504	0.252	0.839
A0A1D6LYA3	A0A1D6GIJ5	4577.A0A1D6LYA3	4577.A0A1D6GIJ5	0	0	0	0	0.065	0.634	0.553	0.273	0.873
A0A1D6LYA3	ZmYTH12	4577.A0A1D6LYA3	4577.A0A1D6GST8	0	0	0	0	0	0.95	0.496	0.522	0.986
A0A1D6LYA3	A0A1D6GST9	4577.A0A1D6LYA3	4577.A0A1D6GST9	0	0	0	0	0	0.95	0.496	0.522	0.986
A0A1D6LYA3	A0A1D6I0L2	4577.A0A1D6LYA3	4577.A0A1D6I0L2	0	0	0	0	0	0.603	0.504	0.252	0.839
A0A1D6LYA3	A0A1D6IPF6	4577.A0A1D6LYA3	4577.A0A1D6IPF6	0	0	0	0	0	0.713	0.582	0.299	0.908
A0A1D6LYA3	A0A1D6K0I7	4577.A0A1D6LYA3	4577.A0A1D6K0I7	0	0	0	0	0.065	0.634	0.553	0.273	0.873
A0A1D6LYA3	A0A1D6L2S4	4577.A0A1D6LYA3	4577.A0A1D6L2S4	0	0	0	0	0.065	0.634	0.553	0.273	0.873
A0A1D6LYA3	A0A1D6L506	4577.A0A1D6LYA3	4577.A0A1D6L506	0	0	0	0	0	0.728	0.62	0.377	0.929
A0A1D6LYA3	ZmYTH14	4577.A0A1D6LYA3	4577.A0A1D6LPN0	0	0	0	0	0	0.95	0.496	0.522	0.986
A0A1D6LYA3	A0A1D6LPN1	4577.A0A1D6LYA3	4577.A0A1D6LPN1	0	0	0	0	0	0.95	0.496	0.522	0.986
A0A1D6LYA3	C0P3D9_MAIZE	4577.A0A1D6LYA3	4577.C0P3D9	0	0	0	0	0	0.243	0.239	0.066	0.414
A0A1D6LYA3	A0A1D6NJL4	4577.A0A1D6LYA3	4577.A0A1D6NJL4	0	0	0	0	0.105	0.235	0.259	0.114	0.49
A0A1D6LYA3	A0A1D6NYM6	4577.A0A1D6LYA3	4577.A0A1D6NYM6	0	0	0	0	0.105	0.235	0.259	0.114	0.49
A0A1D6LYA3	AY109916	4577.A0A1D6LYA3	4577.B8A148	0	0	0	0	0.105	0.235	0.259	0.114	0.49
A0A1D6LYA3	IDP798	4577.A0A1D6LYA3	4577.A0A1D6NN32	0	0	0	0	0.105	0.235	0.259	0.114	0.49
A0A1D6LYA3	B6U1D4_MAIZE	4577.A0A1D6LYA3	4577.B6U1D4	0	0	0	0	0.105	0.235	0.259	0.114	0.49
A0A1D6LYA3	IDP601	4577.A0A1D6LYA3	4577.B4FMY5	0	0	0	0	0	0.412	0.305	0.137	0.616
A0A1D6LYA3	Pco079129b	4577.A0A1D6LYA3	4577.B4FXL2	0	0	0	0	0.206	0	0.581	0.27	0.735
A0A1D6LYA3	B8A1U0_MAIZE	4577.A0A1D6LYA3	4577.B8A1U0	0	0	0	0	0.206	0	0.581	0.27	0.735
A0A1D6LYA3	A0A1D6PUR4	4577.A0A1D6LYA3	4577.A0A1D6PUR4	0	0	0	0	0	0.603	0.504	0.252	0.839
A0A1D6LYA3	A0A1D6NW53	4577.A0A1D6LYA3	4577.A0A1D6NW53	0	0	0	0	0.061	0.623	0.541	0.273	0.866
A0A1D6LYA3	K7UQV5_MAIZE	4577.A0A1D6LYA3	4577.K7UQV5	0	0	0	0	0	0.584	0.603	0.377	0.888
A0A1D6LYA3	A0A1D6NET2	4577.A0A1D6LYA3	4577.A0A1D6NET2	0	0	0	0	0	0.713	0.582	0.299	0.908
A0A1D6M355	A0A1D6DPQ4	4577.A0A1D6M355	4577.A0A1D6DPQ4	0	0	0	0	0	0.802	0.667	0.491	0.963
A0A1D6M355	A0A1D6EE85	4577.A0A1D6M355	4577.A0A1D6EE85	0	0	0	0	0.076	0.807	0.672	0.512	0.967
A0A1D6M355	A0A1D6EE88	4577.A0A1D6M355	4577.A0A1D6EE88	0	0	0	0	0.076	0.807	0.672	0.512	0.967
A0A1D6M355	A0A1D6ELY1	4577.A0A1D6M355	4577.A0A1D6ELY1	0	0	0	0	0	0.802	0.667	0.491	0.963
A0A1D6M355	A0A1D6GIJ5	4577.A0A1D6M355	4577.A0A1D6GIJ5	0	0	0	0	0.134	0.875	0.68	0.51	0.98
A0A1D6M355	ZmYTH12	4577.A0A1D6M355	4577.A0A1D6GST8	0	0	0	0	0.042	0.999	0.636	0.999	0.999
A0A1D6M355	A0A1D6GST9	4577.A0A1D6M355	4577.A0A1D6GST9	0	0	0	0	0.042	0.999	0.636	0.999	0.999
A0A1D6M355	A0A1D6I0L2	4577.A0A1D6M355	4577.A0A1D6I0L2	0	0	0	0	0	0.802	0.667	0.491	0.963
A0A1D6M355	A0A1D6IPF6	4577.A0A1D6M355	4577.A0A1D6IPF6	0	0	0	0	0	0.883	0.713	0.622	0.986
A0A1D6M355	A0A1D6K0I7	4577.A0A1D6M355	4577.A0A1D6K0I7	0	0	0	0	0.134	0.81	0.68	0.51	0.97
A0A1D6M355	A0A1D6L2S4	4577.A0A1D6M355	4577.A0A1D6L2S4	0	0	0	0	0.134	0.875	0.68	0.51	0.98
A0A1D6M355	A0A1D6L506	4577.A0A1D6M355	4577.A0A1D6L506	0	0	0	0	0	0.905	0.859	0.704	0.995
A0A1D6M355	ZmYTH14	4577.A0A1D6M355	4577.A0A1D6LPN0	0	0	0	0	0.042	0.999	0.636	0.999	0.999
A0A1D6M355	A0A1D6LPN1	4577.A0A1D6M355	4577.A0A1D6LPN1	0	0	0	0	0.042	0.999	0.636	0.999	0.999
A0A1D6M355	A0A1D6NYM6	4577.A0A1D6M355	4577.A0A1D6NYM6	0	0	0	0	0.105	0.235	0.259	0.462	0.69
A0A1D6M355	A0A1D6NJL4	4577.A0A1D6M355	4577.A0A1D6NJL4	0	0	0	0	0.105	0.235	0.259	0.506	0.715
A0A1D6M355	Cl14448_1(105)	4577.A0A1D6M355	4577.A0A1D6MYY7	0	0	0	0	0	0.087	0	0.701	0.715
A0A1D6M355	B8A1U0_MAIZE	4577.A0A1D6M355	4577.B8A1U0	0	0	0	0	0.206	0	0.581	0.622	0.863
A0A1D6M355	AY109916	4577.A0A1D6M355	4577.B8A148	0	0	0	0	0.163	0.599	0.597	0.425	0.911
A0A1D6M355	B6U1D4_MAIZE	4577.A0A1D6M355	4577.B6U1D4	0	0	0	0	0.163	0.599	0.597	0.425	0.911
A0A1D6M355	Pco079129b	4577.A0A1D6M355	4577.B4FXL2	0	0	0	0	0.309	0	0.799	0.622	0.942
A0A1D6M355	A0A1D6NW53	4577.A0A1D6M355	4577.A0A1D6NW53	0	0	0	0	0.076	0.807	0.672	0.511	0.967
A0A1D6M355	A0A1D6PUR4	4577.A0A1D6M355	4577.A0A1D6PUR4	0	0	0	0	0	0.802	0.667	0.595	0.97
A0A1D6M355	A0A1D6NET2	4577.A0A1D6M355	4577.A0A1D6NET2	0	0	0	0	0	0.883	0.713	0.581	0.984
A0A1D6M355	K7UQV5_MAIZE	4577.A0A1D6M355	4577.K7UQV5	0	0	0	0	0	0.793	0.799	0.704	0.986
A0A1D6M355	IDP798	4577.A0A1D6M355	4577.A0A1D6NN32	0	0	0	0	0.16	0.732	0.828	0.704	0.987
A0A1D6M355	C0P3D9_MAIZE	4577.A0A1D6M355	4577.C0P3D9	0	0	0	0	0.054	0.904	0.794	0.662	0.992
A0A1D6M355	IDP601	4577.A0A1D6M355	4577.B4FMY5	0	0	0	0	0	0.907	0.93	0.68	0.997
A0A1D6NET2	A0A1D6DPQ4	4577.A0A1D6NET2	4577.A0A1D6DPQ4	0	0	0	0	0	0.775	0.602	0.415	0.943
A0A1D6NET2	A0A1D6EE85	4577.A0A1D6NET2	4577.A0A1D6EE85	0	0	0	0	0	0.793	0.634	0.474	0.956
A0A1D6NET2	A0A1D6EE88	4577.A0A1D6NET2	4577.A0A1D6EE88	0	0	0	0	0	0.793	0.634	0.474	0.956
A0A1D6NET2	A0A1D6ELY1	4577.A0A1D6NET2	4577.A0A1D6ELY1	0	0	0	0	0	0.775	0.602	0.415	0.943
A0A1D6NET2	A0A1D6G993	4577.A0A1D6NET2	4577.A0A1D6G993	0	0	0	0	0	0.713	0.582	0.299	0.908
A0A1D6NET2	A0A1D6GIJ5	4577.A0A1D6NET2	4577.A0A1D6GIJ5	0	0	0	0	0.053	0.792	0.634	0.436	0.953
A0A1D6NET2	ZmYTH12	4577.A0A1D6NET2	4577.A0A1D6GST8	0	0	0	0	0	0.751	0.612	0.738	0.972
A0A1D6NET2	A0A1D6GST9	4577.A0A1D6NET2	4577.A0A1D6GST9	0	0	0	0	0	0.751	0.612	0.738	0.972
A0A1D6NET2	A0A1D6HK88	4577.A0A1D6NET2	4577.A0A1D6HK88	0	0	0	0	0	0.713	0.582	0.299	0.908
A0A1D6NET2	A0A1D6I0L2	4577.A0A1D6NET2	4577.A0A1D6I0L2	0	0	0	0	0	0.775	0.602	0.415	0.943
A0A1D6NET2	A0A1D6K0I7	4577.A0A1D6NET2	4577.A0A1D6K0I7	0	0	0	0	0	0.792	0.634	0.436	0.953
A0A1D6NET2	A0A1D6K1T6	4577.A0A1D6NET2	4577.A0A1D6K1T6	0	0	0	0	0	0.713	0.582	0.299	0.908
A0A1D6NET2	A0A1D6L2S4	4577.A0A1D6NET2	4577.A0A1D6L2S4	0	0	0	0	0.053	0.792	0.634	0.436	0.953
A0A1D6NET2	A0A1D6L506	4577.A0A1D6NET2	4577.A0A1D6L506	0	0	0	0	0	0	0.713	0.532	0.859
A0A1D6NET2	ZmYTH14	4577.A0A1D6NET2	4577.A0A1D6LPN0	0	0	0	0	0	0.751	0.612	0.738	0.972
A0A1D6NET2	A0A1D6LPN1	4577.A0A1D6NET2	4577.A0A1D6LPN1	0	0	0	0	0	0.751	0.612	0.738	0.972
A0A1D6NET2	A0A1D6LS59	4577.A0A1D6NET2	4577.A0A1D6LS59	0	0	0	0	0	0.713	0.582	0.299	0.908
A0A1D6NET2	A0A1D6LYA3	4577.A0A1D6NET2	4577.A0A1D6LYA3	0	0	0	0	0	0.713	0.582	0.299	0.908
A0A1D6NET2	A0A1D6M355	4577.A0A1D6NET2	4577.A0A1D6M355	0	0	0	0	0	0.883	0.713	0.581	0.984
A0A1D6NET2	Cl14448_1(105)	4577.A0A1D6NET2	4577.A0A1D6MYY7	0	0	0	0	0.076	0.885	0	0.581	0.951
A0A1D6NET2	B8A1U0_MAIZE	4577.A0A1D6NET2	4577.B8A1U0	0	0	0	0	0	0	0.642	0.501	0.813
A0A1D6NET2	K7UQV5_MAIZE	4577.A0A1D6NET2	4577.K7UQV5	0	0	0	0	0	0.265	0.695	0.376	0.847
A0A1D6NET2	Pco079129b	4577.A0A1D6NET2	4577.B4FXL2	0	0	0	0	0	0	0.695	0.533	0.851
A0A1D6NET2	A0A1D6NJL4	4577.A0A1D6NET2	4577.A0A1D6NJL4	0	0	0	0	0.055	0.584	0.476	0.453	0.872
A0A1D6NET2	A0A1D6NYM6	4577.A0A1D6NET2	4577.A0A1D6NYM6	0	0	0	0	0.055	0.584	0.476	0.453	0.872
A0A1D6NET2	AY109916	4577.A0A1D6NET2	4577.B8A148	0	0	0	0	0.12	0.703	0.582	0.287	0.911
A0A1D6NET2	B6U1D4_MAIZE	4577.A0A1D6NET2	4577.B6U1D4	0	0	0	0	0.12	0.703	0.582	0.287	0.911
A0A1D6NET2	A0A1D6PUR4	4577.A0A1D6NET2	4577.A0A1D6PUR4	0	0	0	0	0	0.775	0.602	0.415	0.943
A0A1D6NET2	IDP601	4577.A0A1D6NET2	4577.B4FMY5	0	0	0	0	0.064	0.752	0.612	0.528	0.951
A0A1D6NET2	A0A1D6NW53	4577.A0A1D6NET2	4577.A0A1D6NW53	0	0	0	0	0	0.793	0.634	0.436	0.953
A0A1D6NET2	C0P3D9_MAIZE	4577.A0A1D6NET2	4577.C0P3D9	0	0	0	0	0	0.884	0.732	0.581	0.985
A0A1D6NET2	IDP798	4577.A0A1D6NET2	4577.A0A1D6NN32	0	0	0	0	0.212	0.885	0.732	0.581	0.988
A0A1D6NJL4	A0A1D6DPQ4	4577.A0A1D6NJL4	4577.A0A1D6DPQ4	0	0	0	0	0	0.388	0.599	0.361	0.829
A0A1D6NJL4	A0A1D6EE85	4577.A0A1D6NJL4	4577.A0A1D6EE85	0	0	0	0	0.126	0.461	0.4	0.529	0.849
A0A1D6NJL4	A0A1D6EE88	4577.A0A1D6NJL4	4577.A0A1D6EE88	0	0	0	0	0.126	0.461	0.4	0.529	0.849
A0A1D6NJL4	A0A1D6ELY1	4577.A0A1D6NJL4	4577.A0A1D6ELY1	0	0	0	0	0	0.388	0.599	0.361	0.829
A0A1D6NJL4	A0A1D6G993	4577.A0A1D6NJL4	4577.A0A1D6G993	0	0	0	0	0.105	0.235	0.259	0.114	0.49
A0A1D6NJL4	A0A1D6GIJ5	4577.A0A1D6NJL4	4577.A0A1D6GIJ5	0	0	0	0	0	0.416	0.4	0.516	0.815
A0A1D6NJL4	ZmYTH12	4577.A0A1D6NJL4	4577.A0A1D6GST8	0	0	0	0	0	0.916	0.587	0.735	0.99
A0A1D6NJL4	A0A1D6GST9	4577.A0A1D6NJL4	4577.A0A1D6GST9	0	0	0	0	0	0.916	0.587	0.735	0.99
A0A1D6NJL4	A0A1D6HK88	4577.A0A1D6NJL4	4577.A0A1D6HK88	0	0	0	0	0.105	0.235	0.259	0.114	0.49
A0A1D6NJL4	A0A1D6I0L2	4577.A0A1D6NJL4	4577.A0A1D6I0L2	0	0	0	0	0	0.388	0.599	0.361	0.829
A0A1D6NJL4	A0A1D6IPF6	4577.A0A1D6NJL4	4577.A0A1D6IPF6	0	0	0	0	0.055	0.584	0.476	0.513	0.886
A0A1D6NJL4	A0A1D6K0I7	4577.A0A1D6NJL4	4577.A0A1D6K0I7	0	0	0	0	0	0.416	0.4	0.361	0.756
A0A1D6NJL4	A0A1D6K1T6	4577.A0A1D6NJL4	4577.A0A1D6K1T6	0	0	0	0	0.105	0.235	0.259	0.114	0.49
A0A1D6NJL4	A0A1D6L2S4	4577.A0A1D6NJL4	4577.A0A1D6L2S4	0	0	0	0	0	0.416	0.4	0.516	0.815
A0A1D6NJL4	A0A1D6L506	4577.A0A1D6NJL4	4577.A0A1D6L506	0	0	0	0	0.058	0.53	0.529	0.508	0.883
A0A1D6NJL4	ZmYTH14	4577.A0A1D6NJL4	4577.A0A1D6LPN0	0	0	0	0	0	0.916	0.587	0.735	0.99
A0A1D6NJL4	A0A1D6LPN1	4577.A0A1D6NJL4	4577.A0A1D6LPN1	0	0	0	0	0	0.916	0.587	0.735	0.99
A0A1D6NJL4	A0A1D6LS59	4577.A0A1D6NJL4	4577.A0A1D6LS59	0	0	0	0	0.105	0.235	0.259	0.114	0.49
A0A1D6NJL4	A0A1D6LYA3	4577.A0A1D6NJL4	4577.A0A1D6LYA3	0	0	0	0	0.105	0.235	0.259	0.114	0.49
A0A1D6NJL4	A0A1D6M355	4577.A0A1D6NJL4	4577.A0A1D6M355	0	0	0	0	0.105	0.235	0.259	0.506	0.715
A0A1D6NJL4	Cl14448_1(105)	4577.A0A1D6NJL4	4577.A0A1D6MYY7	0	0	0	0	0.126	0.584	0.69	0.376	0.92
A0A1D6NJL4	A0A1D6NET2	4577.A0A1D6NJL4	4577.A0A1D6NET2	0	0	0	0	0.055	0.584	0.476	0.453	0.872
A0A1D6NJL4	C0P3D9_MAIZE	4577.A0A1D6NJL4	4577.C0P3D9	0	0	0	0	0	0.238	0.221	0.247	0.513
A0A1D6NJL4	Pco079129b	4577.A0A1D6NJL4	4577.B4FXL2	0	0	0	0	0.078	0	0.392	0.237	0.534
A0A1D6NJL4	B8A1U0_MAIZE	4577.A0A1D6NJL4	4577.B8A1U0	0	0	0	0	0.078	0	0.392	0.503	0.697
A0A1D6NJL4	K7UQV5_MAIZE	4577.A0A1D6NJL4	4577.K7UQV5	0	0	0	0	0.119	0.255	0.504	0.23	0.715
A0A1D6NJL4	IDP601	4577.A0A1D6NJL4	4577.B4FMY5	0	0	0	0	0.314	0.242	0.231	0.508	0.776
A0A1D6NJL4	A0A1D6NW53	4577.A0A1D6NJL4	4577.A0A1D6NW53	0	0	0	0	0.126	0.461	0.4	0.417	0.813
A0A1D6NJL4	A0A1D6PUR4	4577.A0A1D6NJL4	4577.A0A1D6PUR4	0	0	0	0	0	0.388	0.599	0.361	0.829
A0A1D6NJL4	IDP798	4577.A0A1D6NJL4	4577.A0A1D6NN32	0	0	0	0.612	0	0.907	0	0.328	0.934
A0A1D6NMY4	A0A1D6G860	4577.A0A1D6NMY4	4577.A0A1D6G860	0	0	0	0	0.76	0.802	0.667	0.491	0.99
A0A1D6NMY4	C0P3D9_MAIZE	4577.A0A1D6NMY4	4577.C0P3D9	0	0	0	0	0.079	0.255	0	0.249	0.439
A0A1D6NMY4	C0PDH6_MAIZE	4577.A0A1D6NMY4	4577.C0PDH6	0	0	0.047	0.986	0	0	0.9	0	0.9
A0A1D6NMY4	C0P9R4_MAIZE	4577.A0A1D6NMY4	4577.C0P9R4	0	0	0	0	0.76	0.802	0.667	0.491	0.99
A0A1D6NMY4	ZmYTH11	4577.A0A1D6NMY4	4577.A0A1D6Q9S3	0	0	0	0	0.816	0.793	0.634	0.436	0.991
A0A1D6NMY4	IDP1466	4577.A0A1D6NMY4	4577.B6TE84	0	0	0	0	0.753	0.838	0.725	0.581	0.994
A0A1D6NW53	A0A1D6DPQ4	4577.A0A1D6NW53	4577.A0A1D6DPQ4	0	0	0	0	0	0.724	0.585	0.359	0.92
A0A1D6NW53	A0A1D6ELY1	4577.A0A1D6NW53	4577.A0A1D6ELY1	0	0	0	0	0	0.724	0.585	0.359	0.92
A0A1D6NW53	A0A1D6G993	4577.A0A1D6NW53	4577.A0A1D6G993	0	0	0	0	0.061	0.623	0.541	0.273	0.866
A0A1D6NW53	A0A1D6GIJ5	4577.A0A1D6NW53	4577.A0A1D6GIJ5	0	0	0	0	0.064	0.751	0.62	0.377	0.937
A0A1D6NW53	ZmYTH12	4577.A0A1D6NW53	4577.A0A1D6GST8	0	0	0	0	0.053	0.997	0.591	0.725	0.999
A0A1D6NW53	A0A1D6GST9	4577.A0A1D6NW53	4577.A0A1D6GST9	0	0	0	0	0.053	0.997	0.591	0.725	0.999
A0A1D6NW53	A0A1D6HK88	4577.A0A1D6NW53	4577.A0A1D6HK88	0	0	0	0	0.061	0.623	0.541	0.273	0.866
A0A1D6NW53	A0A1D6I0L2	4577.A0A1D6NW53	4577.A0A1D6I0L2	0	0	0	0	0	0.724	0.585	0.359	0.92
A0A1D6NW53	A0A1D6IPF6	4577.A0A1D6NW53	4577.A0A1D6IPF6	0	0	0	0	0	0.793	0.634	0.436	0.953
A0A1D6NW53	A0A1D6K0I7	4577.A0A1D6NW53	4577.A0A1D6K0I7	0	0	0	0	0.064	0.751	0.62	0.377	0.937
A0A1D6NW53	A0A1D6K1T6	4577.A0A1D6NW53	4577.A0A1D6K1T6	0	0	0	0	0.061	0.623	0.541	0.273	0.866
A0A1D6NW53	A0A1D6L2S4	4577.A0A1D6NW53	4577.A0A1D6L2S4	0	0	0	0	0.064	0.751	0.62	0.377	0.937
A0A1D6NW53	A0A1D6L506	4577.A0A1D6NW53	4577.A0A1D6L506	0	0	0	0	0.125	0	0.672	0.508	0.846
A0A1D6NW53	ZmYTH14	4577.A0A1D6NW53	4577.A0A1D6LPN0	0	0	0	0	0.053	0.997	0.591	0.725	0.999
A0A1D6NW53	A0A1D6LPN1	4577.A0A1D6NW53	4577.A0A1D6LPN1	0	0	0	0	0.053	0.997	0.591	0.725	0.999
A0A1D6NW53	A0A1D6LS59	4577.A0A1D6NW53	4577.A0A1D6LS59	0	0	0	0	0.061	0.623	0.541	0.273	0.866
A0A1D6NW53	A0A1D6LYA3	4577.A0A1D6NW53	4577.A0A1D6LYA3	0	0	0	0	0.061	0.623	0.541	0.273	0.866
A0A1D6NW53	A0A1D6M355	4577.A0A1D6NW53	4577.A0A1D6M355	0	0	0	0	0.076	0.807	0.672	0.511	0.967
A0A1D6NW53	Cl14448_1(105)	4577.A0A1D6NW53	4577.A0A1D6MYY7	0	0	0	0	0	0.808	0	0.51	0.901
A0A1D6NW53	A0A1D6NET2	4577.A0A1D6NW53	4577.A0A1D6NET2	0	0	0	0	0	0.793	0.634	0.436	0.953
A0A1D6NW53	A0A1D6NJL4	4577.A0A1D6NW53	4577.A0A1D6NJL4	0	0	0	0	0.126	0.461	0.4	0.417	0.813
A0A1D6NW53	IDP798	4577.A0A1D6NW53	4577.A0A1D6NN32	0	0	0	0	0.177	0.81	0.691	0.511	0.973
A0A1D6NW53	B8A1U0_MAIZE	4577.A0A1D6NW53	4577.B8A1U0	0	0	0	0	0.08	0	0.616	0.425	0.779
A0A1D6NW53	A0A1D6NYM6	4577.A0A1D6NW53	4577.A0A1D6NYM6	0	0	0	0	0.126	0.461	0.4	0.417	0.813
A0A1D6NW53	Pco079129b	4577.A0A1D6NW53	4577.B4FXL2	0	0	0	0	0.084	0	0.667	0.5	0.834
A0A1D6NW53	AY109916	4577.A0A1D6NW53	4577.B8A148	0	0	0	0	0.126	0.608	0.545	0.266	0.87
A0A1D6NW53	B6U1D4_MAIZE	4577.A0A1D6NW53	4577.B6U1D4	0	0	0	0	0.126	0.608	0.545	0.266	0.87
A0A1D6NW53	K7UQV5_MAIZE	4577.A0A1D6NW53	4577.K7UQV5	0	0	0	0	0.076	0.422	0.677	0.467	0.895
A0A1D6NW53	IDP601	4577.A0A1D6NW53	4577.B4FMY5	0	0	0	0	0.047	0.71	0.593	0.359	0.918
A0A1D6NW53	A0A1D6PUR4	4577.A0A1D6NW53	4577.A0A1D6PUR4	0	0	0	0	0	0.724	0.585	0.359	0.92
A0A1D6NW53	C0P3D9_MAIZE	4577.A0A1D6NW53	4577.C0P3D9	0	0	0	0	0	0.81	0.691	0.511	0.968
A0A1D6NYM6	A0A1D6DPQ4	4577.A0A1D6NYM6	4577.A0A1D6DPQ4	0	0	0	0	0	0.388	0.599	0.361	0.829
A0A1D6NYM6	A0A1D6EE85	4577.A0A1D6NYM6	4577.A0A1D6EE85	0	0	0	0	0.126	0.461	0.4	0.417	0.813
A0A1D6NYM6	A0A1D6EE88	4577.A0A1D6NYM6	4577.A0A1D6EE88	0	0	0	0	0.126	0.461	0.4	0.417	0.813
A0A1D6NYM6	A0A1D6ELY1	4577.A0A1D6NYM6	4577.A0A1D6ELY1	0	0	0	0	0	0.388	0.599	0.361	0.829
A0A1D6NYM6	A0A1D6G993	4577.A0A1D6NYM6	4577.A0A1D6G993	0	0	0	0	0.105	0.235	0.259	0.114	0.49
A0A1D6NYM6	A0A1D6GIJ5	4577.A0A1D6NYM6	4577.A0A1D6GIJ5	0	0	0	0	0	0.416	0.4	0.361	0.756
A0A1D6NYM6	ZmYTH12	4577.A0A1D6NYM6	4577.A0A1D6GST8	0	0	0	0	0	0.916	0.587	0.735	0.99
A0A1D6NYM6	A0A1D6GST9	4577.A0A1D6NYM6	4577.A0A1D6GST9	0	0	0	0	0	0.916	0.587	0.735	0.99
A0A1D6NYM6	A0A1D6HK88	4577.A0A1D6NYM6	4577.A0A1D6HK88	0	0	0	0	0.105	0.235	0.259	0.114	0.49
A0A1D6NYM6	A0A1D6I0L2	4577.A0A1D6NYM6	4577.A0A1D6I0L2	0	0	0	0	0	0.388	0.599	0.361	0.829
A0A1D6NYM6	A0A1D6IPF6	4577.A0A1D6NYM6	4577.A0A1D6IPF6	0	0	0	0	0.055	0.584	0.476	0.453	0.872
A0A1D6NYM6	A0A1D6K0I7	4577.A0A1D6NYM6	4577.A0A1D6K0I7	0	0	0	0	0	0.416	0.4	0.361	0.756
A0A1D6NYM6	A0A1D6K1T6	4577.A0A1D6NYM6	4577.A0A1D6K1T6	0	0	0	0	0.105	0.235	0.259	0.114	0.49
A0A1D6NYM6	A0A1D6L2S4	4577.A0A1D6NYM6	4577.A0A1D6L2S4	0	0	0	0	0	0.416	0.4	0.361	0.756
A0A1D6NYM6	A0A1D6L506	4577.A0A1D6NYM6	4577.A0A1D6L506	0	0	0	0	0.058	0.53	0.529	0.466	0.873
A0A1D6NYM6	ZmYTH14	4577.A0A1D6NYM6	4577.A0A1D6LPN0	0	0	0	0	0	0.916	0.587	0.735	0.99
A0A1D6NYM6	A0A1D6LPN1	4577.A0A1D6NYM6	4577.A0A1D6LPN1	0	0	0	0	0	0.916	0.587	0.735	0.99
A0A1D6NYM6	A0A1D6LS59	4577.A0A1D6NYM6	4577.A0A1D6LS59	0	0	0	0	0.105	0.235	0.259	0.114	0.49
A0A1D6NYM6	A0A1D6LYA3	4577.A0A1D6NYM6	4577.A0A1D6LYA3	0	0	0	0	0.105	0.235	0.259	0.114	0.49
A0A1D6NYM6	A0A1D6M355	4577.A0A1D6NYM6	4577.A0A1D6M355	0	0	0	0	0.105	0.235	0.259	0.462	0.69
A0A1D6NYM6	Cl14448_1(105)	4577.A0A1D6NYM6	4577.A0A1D6MYY7	0	0	0	0	0.126	0.584	0.69	0.376	0.92
A0A1D6NYM6	A0A1D6NET2	4577.A0A1D6NYM6	4577.A0A1D6NET2	0	0	0	0	0.055	0.584	0.476	0.453	0.872
A0A1D6NYM6	IDP798	4577.A0A1D6NYM6	4577.A0A1D6NN32	0	0	0	0	0	0.875	0	0.328	0.912
A0A1D6NYM6	A0A1D6NW53	4577.A0A1D6NYM6	4577.A0A1D6NW53	0	0	0	0	0.126	0.461	0.4	0.417	0.813
A0A1D6NYM6	C0P3D9_MAIZE	4577.A0A1D6NYM6	4577.C0P3D9	0	0	0	0	0	0.238	0.221	0.247	0.513
A0A1D6NYM6	Pco079129b	4577.A0A1D6NYM6	4577.B4FXL2	0	0	0	0	0.078	0	0.392	0.237	0.534
A0A1D6NYM6	B8A1U0_MAIZE	4577.A0A1D6NYM6	4577.B8A1U0	0	0	0	0	0.078	0	0.392	0.425	0.649
A0A1D6NYM6	IDP601	4577.A0A1D6NYM6	4577.B4FMY5	0	0	0	0	0.314	0.242	0.231	0.302	0.683
A0A1D6NYM6	K7UQV5_MAIZE	4577.A0A1D6NYM6	4577.K7UQV5	0	0	0	0	0.119	0.255	0.504	0.23	0.715
A0A1D6NYM6	A0A1D6PUR4	4577.A0A1D6NYM6	4577.A0A1D6PUR4	0	0	0	0	0	0.388	0.599	0.361	0.829
A0A1D6PUR4	A0A1D6DPQ4	4577.A0A1D6PUR4	4577.A0A1D6DPQ4	0	0	0.048	0.984	0	0	0.54	0	0.543
A0A1D6PUR4	A0A1D6EE85	4577.A0A1D6PUR4	4577.A0A1D6EE85	0	0	0	0	0	0.724	0.585	0.425	0.928
A0A1D6PUR4	A0A1D6EE88	4577.A0A1D6PUR4	4577.A0A1D6EE88	0	0	0	0	0	0.724	0.585	0.425	0.928
A0A1D6PUR4	A0A1D6ELY1	4577.A0A1D6PUR4	4577.A0A1D6ELY1	0	0	0.222	0.582	0	0	0.54	0.074	0.64
A0A1D6PUR4	A0A1D6G993	4577.A0A1D6PUR4	4577.A0A1D6G993	0	0	0	0	0	0.603	0.504	0.252	0.839
A0A1D6PUR4	A0A1D6GIJ5	4577.A0A1D6PUR4	4577.A0A1D6GIJ5	0	0	0	0	0	0.602	0.59	0.417	0.896
A0A1D6PUR4	ZmYTH12	4577.A0A1D6PUR4	4577.A0A1D6GST8	0	0	0	0	0.096	0.957	0.571	0.533	0.991
A0A1D6PUR4	A0A1D6GST9	4577.A0A1D6PUR4	4577.A0A1D6GST9	0	0	0	0	0.096	0.957	0.571	0.533	0.991
A0A1D6PUR4	A0A1D6HK88	4577.A0A1D6PUR4	4577.A0A1D6HK88	0	0	0	0	0	0.603	0.504	0.252	0.839
A0A1D6PUR4	A0A1D6I0L2	4577.A0A1D6PUR4	4577.A0A1D6I0L2	0	0	0.224	0.579	0	0	0.54	0.074	0.641
A0A1D6PUR4	A0A1D6IPF6	4577.A0A1D6PUR4	4577.A0A1D6IPF6	0	0	0	0	0	0.775	0.809	0.415	0.972
A0A1D6PUR4	A0A1D6K0I7	4577.A0A1D6PUR4	4577.A0A1D6K0I7	0	0	0	0	0	0.602	0.59	0.359	0.886
A0A1D6PUR4	A0A1D6K1T6	4577.A0A1D6PUR4	4577.A0A1D6K1T6	0	0	0	0	0	0.603	0.504	0.252	0.839
A0A1D6PUR4	A0A1D6L2S4	4577.A0A1D6PUR4	4577.A0A1D6L2S4	0	0	0	0	0	0.602	0.59	0.417	0.896
A0A1D6PUR4	A0A1D6L506	4577.A0A1D6PUR4	4577.A0A1D6L506	0	0	0	0	0	0	0.84	0.486	0.914
A0A1D6PUR4	ZmYTH14	4577.A0A1D6PUR4	4577.A0A1D6LPN0	0	0	0	0	0.096	0.957	0.571	0.533	0.991
A0A1D6PUR4	A0A1D6LPN1	4577.A0A1D6PUR4	4577.A0A1D6LPN1	0	0	0	0	0.096	0.957	0.571	0.533	0.991
A0A1D6PUR4	A0A1D6LS59	4577.A0A1D6PUR4	4577.A0A1D6LS59	0	0	0	0	0	0.603	0.504	0.252	0.839
A0A1D6PUR4	A0A1D6LYA3	4577.A0A1D6PUR4	4577.A0A1D6LYA3	0	0	0	0	0	0.603	0.504	0.252	0.839
A0A1D6PUR4	A0A1D6M355	4577.A0A1D6PUR4	4577.A0A1D6M355	0	0	0	0	0	0.802	0.667	0.595	0.97
A0A1D6PUR4	Cl14448_1(105)	4577.A0A1D6PUR4	4577.A0A1D6MYY7	0	0	0	0	0.099	0.801	0.54	0.491	0.952
A0A1D6PUR4	A0A1D6NET2	4577.A0A1D6PUR4	4577.A0A1D6NET2	0	0	0	0	0	0.775	0.602	0.415	0.943
A0A1D6PUR4	A0A1D6NJL4	4577.A0A1D6PUR4	4577.A0A1D6NJL4	0	0	0	0	0	0.388	0.599	0.361	0.829
A0A1D6PUR4	IDP798	4577.A0A1D6PUR4	4577.A0A1D6NN32	0	0	0	0	0.073	0.801	0.84	0.503	0.983
A0A1D6PUR4	A0A1D6NW53	4577.A0A1D6PUR4	4577.A0A1D6NW53	0	0	0	0	0	0.724	0.585	0.359	0.92
A0A1D6PUR4	A0A1D6NYM6	4577.A0A1D6PUR4	4577.A0A1D6NYM6	0	0	0	0	0	0.388	0.599	0.361	0.829
A0A1D6PUR4	B8A1U0_MAIZE	4577.A0A1D6PUR4	4577.B8A1U0	0	0	0	0	0	0.236	0.813	0.363	0.901
A0A1D6PUR4	C0P3D9_MAIZE	4577.A0A1D6PUR4	4577.C0P3D9	0	0	0	0	0.084	0.075	0.821	0.488	0.912
A0A1D6PUR4	AY109916	4577.A0A1D6PUR4	4577.B8A148	0	0	0	0	0	0.588	0.75	0.234	0.914
A0A1D6PUR4	B6U1D4_MAIZE	4577.A0A1D6PUR4	4577.B6U1D4	0	0	0	0	0	0.588	0.75	0.234	0.914
A0A1D6PUR4	Pco079129b	4577.A0A1D6PUR4	4577.B4FXL2	0	0	0	0	0	0.25	0.84	0.479	0.932
A0A1D6PUR4	IDP601	4577.A0A1D6PUR4	4577.B4FMY5	0	0	0	0	0	0.589	0.799	0.51	0.956
A0A1D6PUR4	K7UQV5_MAIZE	4577.A0A1D6PUR4	4577.K7UQV5	0	0	0	0	0	0.875	0.777	0.491	0.984
AY109916	A0A1D6DPQ4	4577.B8A148	4577.A0A1D6DPQ4	0	0	0	0	0	0.588	0.75	0.234	0.914
AY109916	A0A1D6EE85	4577.B8A148	4577.A0A1D6EE85	0	0	0	0	0.126	0.608	0.545	0.484	0.908
AY109916	A0A1D6EE88	4577.B8A148	4577.A0A1D6EE88	0	0	0	0	0.126	0.608	0.905	0.484	0.98
AY109916	A0A1D6ELY1	4577.B8A148	4577.A0A1D6ELY1	0	0	0	0	0	0.588	0.75	0.234	0.914
AY109916	A0A1D6G993	4577.B8A148	4577.A0A1D6G993	0	0	0	0	0.105	0.235	0.259	0.114	0.49
AY109916	A0A1D6GIJ5	4577.B8A148	4577.A0A1D6GIJ5	0	0	0	0	0	0.6	0.545	0.458	0.892
AY109916	ZmYTH12	4577.B8A148	4577.A0A1D6GST8	0	0	0	0	0.054	0.916	0.893	0.511	0.995
AY109916	A0A1D6GST9	4577.B8A148	4577.A0A1D6GST9	0	0	0	0	0.054	0.916	0.489	0.511	0.977
AY109916	A0A1D6HK88	4577.B8A148	4577.A0A1D6HK88	0	0	0	0	0.105	0.235	0.259	0.114	0.49
AY109916	A0A1D6I0L2	4577.B8A148	4577.A0A1D6I0L2	0	0	0	0	0	0.588	0.75	0.234	0.914
AY109916	A0A1D6IPF6	4577.B8A148	4577.A0A1D6IPF6	0	0	0	0	0.12	0.703	0.799	0.287	0.957
AY109916	A0A1D6K0I7	4577.B8A148	4577.A0A1D6K0I7	0	0	0	0	0	0.6	0.545	0.266	0.854
AY109916	A0A1D6K1T6	4577.B8A148	4577.A0A1D6K1T6	0	0	0	0	0.105	0.235	0.259	0.114	0.49
AY109916	A0A1D6L2S4	4577.B8A148	4577.A0A1D6L2S4	0	0	0	0	0	0.6	0.545	0.458	0.892
AY109916	A0A1D6L506	4577.B8A148	4577.A0A1D6L506	0	0	0	0	0.185	0.53	0.806	0.362	0.946
AY109916	ZmYTH14	4577.B8A148	4577.A0A1D6LPN0	0	0	0	0	0.054	0.916	0.893	0.511	0.995
AY109916	A0A1D6LPN1	4577.B8A148	4577.A0A1D6LPN1	0	0	0	0	0.054	0.916	0.489	0.511	0.977
AY109916	A0A1D6LS59	4577.B8A148	4577.A0A1D6LS59	0	0	0	0	0.105	0.235	0.259	0.114	0.49
AY109916	A0A1D6LYA3	4577.B8A148	4577.A0A1D6LYA3	0	0	0	0	0.105	0.235	0.259	0.114	0.49
AY109916	A0A1D6M355	4577.B8A148	4577.A0A1D6M355	0	0	0	0	0.163	0.599	0.597	0.425	0.911
AY109916	Cl14448_1(105)	4577.B8A148	4577.A0A1D6MYY7	0	0	0	0	0.113	0.735	0.795	0.361	0.965
AY109916	A0A1D6NET2	4577.B8A148	4577.A0A1D6NET2	0	0	0	0	0.12	0.703	0.582	0.287	0.911
AY109916	IDP798	4577.B8A148	4577.A0A1D6NN32	0	0	0	0.587	0.359	0.875	0.917	0.361	0.995
AY109916	A0A1D6NW53	4577.B8A148	4577.A0A1D6NW53	0	0	0	0	0.126	0.608	0.545	0.266	0.87
AY109916	A0A1D6PUR4	4577.B8A148	4577.A0A1D6PUR4	0	0	0	0	0	0.588	0.75	0.234	0.914
AY109916	IDP601	4577.B8A148	4577.B4FMY5	0	0	0	0	0.075	0.584	0.759	0.234	0.919
AY109916	Pco079129b	4577.B8A148	4577.B4FXL2	0	0	0	0	0.086	0	0.804	0.428	0.889
AY109916	B6U1D4_MAIZE	4577.B8A148	4577.B6U1D4	0	0	0.047	0.987	0	0	0.9	0	0.9
AY109916	B8A1U0_MAIZE	4577.B8A148	4577.B8A1U0	0	0	0	0	0.078	0	0.708	0.203	0.766
AY109916	K7UQV5_MAIZE	4577.B8A148	4577.K7UQV5	0	0	0	0	0.129	0.265	0.728	0.359	0.873
AY109916	C0P3D9_MAIZE	4577.B8A148	4577.C0P3D9	0	0	0	0	0.056	0.739	0.855	0.738	0.989
B4FGU4_MAIZE	ZmYTH12	4577.B4FGU4	4577.A0A1D6GST8	0	0	0	0	0	0.071	0	0.999	0.999
B4FGU4_MAIZE	A0A1D6GST9	4577.B4FGU4	4577.A0A1D6GST9	0	0	0	0	0	0.071	0	0.999	0.999
B4FGU4_MAIZE	A0A1D6JNR0	4577.B4FGU4	4577.A0A1D6JNR0	0	0	0	0	0.081	0.793	0.857	0.704	0.99
B4FGU4_MAIZE	ZmYTH14	4577.B4FGU4	4577.A0A1D6LPN0	0	0	0	0	0	0.071	0	0.999	0.999
B4FGU4_MAIZE	A0A1D6LPN1	4577.B4FGU4	4577.A0A1D6LPN1	0	0	0	0	0	0.071	0	0.999	0.999
B4FGU4_MAIZE	Pco079129b	4577.B4FGU4	4577.B4FXL2	0	0	0	0	0.079	0	0	0.481	0.501
B4FGU4_MAIZE	ZmYTH18	4577.B4FGU4	4577.K7VKN2	0	0	0	0	0.118	0	0	0.482	0.523
B4FGU4_MAIZE	B6SVX1_MAIZE	4577.B4FGU4	4577.B6SVX1	0	0	0	0	0.085	0.852	0.857	0.704	0.993
B6SVX1_MAIZE	ZmYTH6	4577.B6SVX1	4577.A0A1D6F9L1	0	0	0.37	0	0	0	0	0.273	0.522
B6SVX1_MAIZE	ZmYTH7	4577.B6SVX1	4577.A0A1D6FGN4	0	0	0.212	0	0	0	0	0.273	0.402
B6SVX1_MAIZE	ZmYTH17	4577.B6SVX1	4577.A0A1D6FU85	0	0	0.293	0	0	0	0	0.273	0.464
B6SVX1_MAIZE	ZmYTH12	4577.B6SVX1	4577.A0A1D6GST8	0	0	0	0	0.1	0.055	0	0.922	0.927
B6SVX1_MAIZE	A0A1D6GST9	4577.B6SVX1	4577.A0A1D6GST9	0	0	0	0	0.1	0.055	0	0.922	0.927
B6SVX1_MAIZE	ZmYTH15	4577.B6SVX1	4577.A0A1D6HT66	0	0	0.374	0	0	0	0	0.273	0.525
B6SVX1_MAIZE	A0A1D6JNR0	4577.B6SVX1	4577.A0A1D6JNR0	0	0	0.193	0.595	0	0.908	0.932	0.704	0.998
B6SVX1_MAIZE	ZmYTH1	4577.B6SVX1	4577.A0A1D6JP38	0	0	0.353	0	0	0	0	0.273	0.509
B6SVX1_MAIZE	ZmYTH2	4577.B6SVX1	4577.A0A1D6KMU0	0	0	0.343	0	0	0	0	0.273	0.501
B6SVX1_MAIZE	ZmYTH14	4577.B6SVX1	4577.A0A1D6LPN0	0	0	0	0	0.1	0.055	0	0.922	0.927
B6SVX1_MAIZE	A0A1D6LPN1	4577.B6SVX1	4577.A0A1D6LPN1	0	0	0	0	0.1	0.055	0	0.922	0.927
B6SVX1_MAIZE	ZmYTH8	4577.B6SVX1	4577.A0A1D6NFS5	0	0	0.36	0	0	0	0	0.273	0.514
B6SVX1_MAIZE	ZmYTH19	4577.B6SVX1	4577.A0A1D6P6Q8	0	0	0.254	0	0	0	0	0.273	0.434
B6SVX1_MAIZE	ZmYTH20	4577.B6SVX1	4577.A0A1D6PK72	0	0	0.352	0	0	0	0	0.273	0.508
B6SVX1_MAIZE	ZmYTH21	4577.B6SVX1	4577.A0A1D6PL32	0	0	0.379	0	0	0	0	0.273	0.529
B6SVX1_MAIZE	ZmYTH4	4577.B6SVX1	4577.A0A1D6PTZ6	0	0	0.353	0	0	0	0	0.273	0.509
B6SVX1_MAIZE	ZmYTH22	4577.B6SVX1	4577.B4FBI4	0	0	0.344	0	0	0	0	0.273	0.502
B6SVX1_MAIZE	B4FGU4_MAIZE	4577.B6SVX1	4577.B4FGU4	0	0	0	0	0.085	0.852	0.857	0.704	0.993
B6SVX1_MAIZE	ZmYTH13	4577.B6SVX1	4577.C0PG02	0	0	0.363	0	0	0	0	0.273	0.517
B6SVX1_MAIZE	ZmYTH3	4577.B6SVX1	4577.C0PCN6	0	0	0.354	0	0	0	0	0.285	0.518
B6SVX1_MAIZE	ZmYTH10	4577.B6SVX1	4577.B6SXK7	0	0	0.366	0	0	0	0	0.273	0.519
B6SVX1_MAIZE	ZmYTH18	4577.B6SVX1	4577.K7VKN2	0	0	0.367	0	0	0	0	0.273	0.52
B6SVX1_MAIZE	ZmYTH5	4577.B6SVX1	4577.C0HHM5	0	0	0.389	0	0	0	0	0.273	0.536
B6U1D4_MAIZE	A0A1D6DPQ4	4577.B6U1D4	4577.A0A1D6DPQ4	0	0	0	0	0	0.588	0.75	0.234	0.914
B6U1D4_MAIZE	A0A1D6EE85	4577.B6U1D4	4577.A0A1D6EE85	0	0	0	0	0.126	0.608	0.545	0.484	0.908
B6U1D4_MAIZE	A0A1D6EE88	4577.B6U1D4	4577.A0A1D6EE88	0	0	0	0	0.126	0.608	0.905	0.484	0.98
B6U1D4_MAIZE	A0A1D6ELY1	4577.B6U1D4	4577.A0A1D6ELY1	0	0	0	0	0	0.588	0.75	0.234	0.914
B6U1D4_MAIZE	A0A1D6G993	4577.B6U1D4	4577.A0A1D6G993	0	0	0	0	0.105	0.235	0.259	0.114	0.49
B6U1D4_MAIZE	A0A1D6GIJ5	4577.B6U1D4	4577.A0A1D6GIJ5	0	0	0	0	0	0.6	0.545	0.458	0.892
B6U1D4_MAIZE	ZmYTH12	4577.B6U1D4	4577.A0A1D6GST8	0	0	0	0	0.054	0.916	0.893	0.511	0.995
B6U1D4_MAIZE	A0A1D6GST9	4577.B6U1D4	4577.A0A1D6GST9	0	0	0	0	0.054	0.916	0.489	0.511	0.977
B6U1D4_MAIZE	A0A1D6HK88	4577.B6U1D4	4577.A0A1D6HK88	0	0	0	0	0.105	0.235	0.259	0.114	0.49
B6U1D4_MAIZE	A0A1D6I0L2	4577.B6U1D4	4577.A0A1D6I0L2	0	0	0	0	0	0.588	0.75	0.234	0.914
B6U1D4_MAIZE	A0A1D6IPF6	4577.B6U1D4	4577.A0A1D6IPF6	0	0	0	0	0.12	0.703	0.799	0.287	0.957
B6U1D4_MAIZE	A0A1D6K0I7	4577.B6U1D4	4577.A0A1D6K0I7	0	0	0	0	0	0.6	0.545	0.266	0.854
B6U1D4_MAIZE	A0A1D6K1T6	4577.B6U1D4	4577.A0A1D6K1T6	0	0	0	0	0.105	0.235	0.259	0.114	0.49
B6U1D4_MAIZE	A0A1D6L2S4	4577.B6U1D4	4577.A0A1D6L2S4	0	0	0	0	0	0.6	0.545	0.458	0.892
B6U1D4_MAIZE	A0A1D6L506	4577.B6U1D4	4577.A0A1D6L506	0	0	0	0	0.185	0.53	0.806	0.362	0.946
B6U1D4_MAIZE	ZmYTH14	4577.B6U1D4	4577.A0A1D6LPN0	0	0	0	0	0.054	0.916	0.893	0.511	0.995
B6U1D4_MAIZE	A0A1D6LPN1	4577.B6U1D4	4577.A0A1D6LPN1	0	0	0	0	0.054	0.916	0.489	0.511	0.977
B6U1D4_MAIZE	A0A1D6LS59	4577.B6U1D4	4577.A0A1D6LS59	0	0	0	0	0.105	0.235	0.259	0.114	0.49
B6U1D4_MAIZE	A0A1D6LYA3	4577.B6U1D4	4577.A0A1D6LYA3	0	0	0	0	0.105	0.235	0.259	0.114	0.49
B6U1D4_MAIZE	A0A1D6M355	4577.B6U1D4	4577.A0A1D6M355	0	0	0	0	0.163	0.599	0.597	0.425	0.911
B6U1D4_MAIZE	Cl14448_1(105)	4577.B6U1D4	4577.A0A1D6MYY7	0	0	0	0	0.113	0.735	0.795	0.361	0.965
B6U1D4_MAIZE	A0A1D6NET2	4577.B6U1D4	4577.A0A1D6NET2	0	0	0	0	0.12	0.703	0.582	0.287	0.911
B6U1D4_MAIZE	IDP798	4577.B6U1D4	4577.A0A1D6NN32	0	0	0	0.591	0.359	0.875	0.917	0.361	0.995
B6U1D4_MAIZE	A0A1D6NW53	4577.B6U1D4	4577.A0A1D6NW53	0	0	0	0	0.126	0.608	0.545	0.266	0.87
B6U1D4_MAIZE	A0A1D6PUR4	4577.B6U1D4	4577.A0A1D6PUR4	0	0	0	0	0	0.588	0.75	0.234	0.914
B6U1D4_MAIZE	IDP601	4577.B6U1D4	4577.B4FMY5	0	0	0	0	0.075	0.584	0.759	0.234	0.919
B6U1D4_MAIZE	Pco079129b	4577.B6U1D4	4577.B4FXL2	0	0	0	0	0.086	0	0.804	0.428	0.889
B6U1D4_MAIZE	B8A1U0_MAIZE	4577.B6U1D4	4577.B8A1U0	0	0	0	0	0.078	0	0.708	0.203	0.766
B6U1D4_MAIZE	K7UQV5_MAIZE	4577.B6U1D4	4577.K7UQV5	0	0	0	0	0.129	0.265	0.728	0.359	0.873
B6U1D4_MAIZE	AY109916	4577.B6U1D4	4577.B8A148	0	0	0.047	0.987	0	0	0.9	0	0.9
B6U1D4_MAIZE	C0P3D9_MAIZE	4577.B6U1D4	4577.C0P3D9	0	0	0	0	0.056	0.739	0.855	0.738	0.989
B8A1U0_MAIZE	A0A1D6DPQ4	4577.B8A1U0	4577.A0A1D6DPQ4	0	0	0	0	0	0.236	0.813	0.363	0.901
B8A1U0_MAIZE	A0A1D6EE85	4577.B8A1U0	4577.A0A1D6EE85	0	0	0	0	0.08	0	0.616	0.512	0.812
B8A1U0_MAIZE	A0A1D6EE88	4577.B8A1U0	4577.A0A1D6EE88	0	0	0	0	0.08	0	0.616	0.512	0.812
B8A1U0_MAIZE	A0A1D6ELY1	4577.B8A1U0	4577.A0A1D6ELY1	0	0	0	0	0	0.236	0.813	0.376	0.903
B8A1U0_MAIZE	A0A1D6G993	4577.B8A1U0	4577.A0A1D6G993	0	0	0	0	0.206	0	0.581	0.27	0.735
B8A1U0_MAIZE	A0A1D6GIJ5	4577.B8A1U0	4577.A0A1D6GIJ5	0	0	0	0	0.078	0.875	0.628	0.465	0.973
B8A1U0_MAIZE	ZmYTH12	4577.B8A1U0	4577.A0A1D6GST8	0	0	0	0	0	0.991	0.592	0.953	0.999
B8A1U0_MAIZE	A0A1D6GST9	4577.B8A1U0	4577.A0A1D6GST9	0	0	0	0	0	0.991	0.592	0.953	0.999
B8A1U0_MAIZE	A0A1D6HK88	4577.B8A1U0	4577.A0A1D6HK88	0	0	0	0	0.206	0	0.581	0.27	0.735
B8A1U0_MAIZE	A0A1D6I0L2	4577.B8A1U0	4577.A0A1D6I0L2	0	0	0	0	0	0.236	0.813	0.376	0.903
B8A1U0_MAIZE	A0A1D6IPF6	4577.B8A1U0	4577.A0A1D6IPF6	0	0	0	0	0	0	0.828	0.611	0.93
B8A1U0_MAIZE	A0A1D6K0I7	4577.B8A1U0	4577.A0A1D6K0I7	0	0	0	0	0.078	0.792	0.628	0.373	0.949
B8A1U0_MAIZE	A0A1D6K1T6	4577.B8A1U0	4577.A0A1D6K1T6	0	0	0	0	0.206	0	0.581	0.27	0.735
B8A1U0_MAIZE	A0A1D6L2S4	4577.B8A1U0	4577.A0A1D6L2S4	0	0	0	0	0.078	0.875	0.628	0.465	0.973
B8A1U0_MAIZE	A0A1D6L506	4577.B8A1U0	4577.A0A1D6L506	0	0	0	0	0	0	0.859	0.611	0.942
B8A1U0_MAIZE	ZmYTH14	4577.B8A1U0	4577.A0A1D6LPN0	0	0	0	0	0	0.991	0.592	0.953	0.999
B8A1U0_MAIZE	A0A1D6LPN1	4577.B8A1U0	4577.A0A1D6LPN1	0	0	0	0	0	0.991	0.592	0.953	0.999
B8A1U0_MAIZE	A0A1D6LS59	4577.B8A1U0	4577.A0A1D6LS59	0	0	0	0	0.206	0	0.581	0.27	0.735
B8A1U0_MAIZE	A0A1D6LYA3	4577.B8A1U0	4577.A0A1D6LYA3	0	0	0	0	0.206	0	0.581	0.27	0.735
B8A1U0_MAIZE	A0A1D6M355	4577.B8A1U0	4577.A0A1D6M355	0	0	0	0	0.206	0	0.581	0.622	0.863
B8A1U0_MAIZE	Cl14448_1(105)	4577.B8A1U0	4577.A0A1D6MYY7	0	0	0	0	0	0	0.54	0.265	0.647
B8A1U0_MAIZE	A0A1D6NET2	4577.B8A1U0	4577.A0A1D6NET2	0	0	0	0	0	0	0.642	0.501	0.813
B8A1U0_MAIZE	A0A1D6NJL4	4577.B8A1U0	4577.A0A1D6NJL4	0	0	0	0	0.078	0	0.392	0.503	0.697
B8A1U0_MAIZE	IDP798	4577.B8A1U0	4577.A0A1D6NN32	0	0	0	0	0.078	0	0.708	0.611	0.886
B8A1U0_MAIZE	A0A1D6NW53	4577.B8A1U0	4577.A0A1D6NW53	0	0	0	0	0.08	0	0.616	0.425	0.779
B8A1U0_MAIZE	A0A1D6NYM6	4577.B8A1U0	4577.A0A1D6NYM6	0	0	0	0	0.078	0	0.392	0.425	0.649
B8A1U0_MAIZE	A0A1D6PUR4	4577.B8A1U0	4577.A0A1D6PUR4	0	0	0	0	0	0.236	0.813	0.363	0.901
B8A1U0_MAIZE	IDP601	4577.B8A1U0	4577.B4FMY5	0	0	0	0	0.061	0.075	0.729	0.622	0.899
B8A1U0_MAIZE	Pco079129b	4577.B8A1U0	4577.B4FXL2	0	0	0.073	0.935	0	0	0.9	0	0.903
B8A1U0_MAIZE	B6U1D4_MAIZE	4577.B8A1U0	4577.B6U1D4	0	0	0	0	0.078	0	0.708	0.203	0.766
B8A1U0_MAIZE	AY109916	4577.B8A1U0	4577.B8A148	0	0	0	0	0.078	0	0.708	0.203	0.766
B8A1U0_MAIZE	C0P3D9_MAIZE	4577.B8A1U0	4577.C0P3D9	0	0	0	0	0	0	0.661	0.09	0.678
B8A1U0_MAIZE	K7UQV5_MAIZE	4577.B8A1U0	4577.K7UQV5	0	0	0	0	0.099	0.073	0.804	0.348	0.879
C0P3D9_MAIZE	A0A1D6DPQ4	4577.C0P3D9	4577.A0A1D6DPQ4	0	0	0	0	0.084	0.075	0.821	0.488	0.912
C0P3D9_MAIZE	A0A1D6EE85	4577.C0P3D9	4577.A0A1D6EE85	0	0	0	0	0	0.81	0.691	0.511	0.968
C0P3D9_MAIZE	A0A1D6EE88	4577.C0P3D9	4577.A0A1D6EE88	0	0	0	0	0	0.81	0.887	0.511	0.988
C0P3D9_MAIZE	A0A1D6ELY1	4577.C0P3D9	4577.A0A1D6ELY1	0	0	0	0	0.084	0.075	0.821	0.488	0.912
C0P3D9_MAIZE	A0A1D6G860	4577.C0P3D9	4577.A0A1D6G860	0	0	0	0	0.054	0.364	0.259	0.173	0.581
C0P3D9_MAIZE	A0A1D6G993	4577.C0P3D9	4577.A0A1D6G993	0	0	0	0	0	0.243	0.239	0.066	0.414
C0P3D9_MAIZE	A0A1D6GIJ5	4577.C0P3D9	4577.A0A1D6GIJ5	0	0	0	0	0.241	0.809	0.691	0.51	0.975
C0P3D9_MAIZE	ZmYTH12	4577.C0P3D9	4577.A0A1D6GST8	0	0	0	0	0.051	0.797	0.878	0.515	0.987
C0P3D9_MAIZE	A0A1D6GST9	4577.C0P3D9	4577.A0A1D6GST9	0	0	0	0	0.051	0.797	0.667	0.515	0.964
C0P3D9_MAIZE	A0A1D6HK88	4577.C0P3D9	4577.A0A1D6HK88	0	0	0	0	0	0.243	0.239	0.066	0.414
C0P3D9_MAIZE	A0A1D6I0L2	4577.C0P3D9	4577.A0A1D6I0L2	0	0	0	0	0.084	0.075	0.821	0.488	0.912
C0P3D9_MAIZE	A0A1D6IPF6	4577.C0P3D9	4577.A0A1D6IPF6	0	0	0	0	0	0.884	0.871	0.581	0.993
C0P3D9_MAIZE	A0A1D6K0I7	4577.C0P3D9	4577.A0A1D6K0I7	0	0	0	0	0.241	0.809	0.691	0.51	0.975
C0P3D9_MAIZE	A0A1D6K1T6	4577.C0P3D9	4577.A0A1D6K1T6	0	0	0	0	0	0.243	0.239	0.066	0.414
C0P3D9_MAIZE	A0A1D6L2S4	4577.C0P3D9	4577.A0A1D6L2S4	0	0	0	0	0.241	0.809	0.691	0.51	0.975
C0P3D9_MAIZE	A0A1D6L506	4577.C0P3D9	4577.A0A1D6L506	0	0	0.239	0	0.085	0	0.901	0.518	0.962
C0P3D9_MAIZE	ZmYTH14	4577.C0P3D9	4577.A0A1D6LPN0	0	0	0	0	0.051	0.797	0.878	0.515	0.987
C0P3D9_MAIZE	A0A1D6LPN1	4577.C0P3D9	4577.A0A1D6LPN1	0	0	0	0	0.051	0.797	0.667	0.515	0.964
C0P3D9_MAIZE	A0A1D6LS59	4577.C0P3D9	4577.A0A1D6LS59	0	0	0	0	0	0.243	0.239	0.066	0.414
C0P3D9_MAIZE	A0A1D6LYA3	4577.C0P3D9	4577.A0A1D6LYA3	0	0	0	0	0	0.243	0.239	0.066	0.414
C0P3D9_MAIZE	A0A1D6M355	4577.C0P3D9	4577.A0A1D6M355	0	0	0	0	0.054	0.904	0.794	0.662	0.992
C0P3D9_MAIZE	Cl14448_1(105)	4577.C0P3D9	4577.A0A1D6MYY7	0	0	0	0	0	0.907	0.868	0.687	0.995
C0P3D9_MAIZE	A0A1D6NET2	4577.C0P3D9	4577.A0A1D6NET2	0	0	0	0	0	0.884	0.732	0.581	0.985
C0P3D9_MAIZE	A0A1D6NJL4	4577.C0P3D9	4577.A0A1D6NJL4	0	0	0	0	0	0.238	0.221	0.247	0.513
C0P3D9_MAIZE	A0A1D6NMY4	4577.C0P3D9	4577.A0A1D6NMY4	0	0	0	0	0.079	0.255	0	0.249	0.439
C0P3D9_MAIZE	IDP798	4577.C0P3D9	4577.A0A1D6NN32	0	0	0	0	0	0.908	0.948	0.704	0.998
C0P3D9_MAIZE	A0A1D6NW53	4577.C0P3D9	4577.A0A1D6NW53	0	0	0	0	0	0.81	0.691	0.511	0.968
C0P3D9_MAIZE	A0A1D6NYM6	4577.C0P3D9	4577.A0A1D6NYM6	0	0	0	0	0	0.238	0.221	0.247	0.513
C0P3D9_MAIZE	A0A1D6PUR4	4577.C0P3D9	4577.A0A1D6PUR4	0	0	0	0	0.084	0.075	0.821	0.488	0.912
C0P3D9_MAIZE	IDP601	4577.C0P3D9	4577.B4FMY5	0	0	0	0	0	0.754	0.833	0.48	0.976
C0P3D9_MAIZE	Pco079129b	4577.C0P3D9	4577.B4FXL2	0	0	0	0	0.056	0	0.882	0.627	0.955
C0P3D9_MAIZE	B6U1D4_MAIZE	4577.C0P3D9	4577.B6U1D4	0	0	0	0	0.056	0.739	0.855	0.738	0.989
C0P3D9_MAIZE	AY109916	4577.C0P3D9	4577.B8A148	0	0	0	0	0.056	0.739	0.855	0.738	0.989
C0P3D9_MAIZE	B8A1U0_MAIZE	4577.C0P3D9	4577.B8A1U0	0	0	0	0	0	0	0.661	0.09	0.678
C0P3D9_MAIZE	C0PDH6_MAIZE	4577.C0P3D9	4577.C0PDH6	0	0	0	0	0.079	0.255	0	0.249	0.439
C0P3D9_MAIZE	C0P9R4_MAIZE	4577.C0P3D9	4577.C0P9R4	0	0	0	0	0.054	0.364	0.259	0.173	0.581
C0P3D9_MAIZE	K7UQV5_MAIZE	4577.C0P3D9	4577.K7UQV5	0	0	0	0	0	0.233	0.836	0.359	0.912
C0P9R4_MAIZE	A0A1D6NMY4	4577.C0P9R4	4577.A0A1D6NMY4	0	0	0	0	0.76	0.802	0.667	0.491	0.99
C0P9R4_MAIZE	ZmYTH11	4577.C0P9R4	4577.A0A1D6Q9S3	0	0	0	0	0.737	0.793	0.628	0.436	0.987
C0P9R4_MAIZE	IDP1466	4577.C0P9R4	4577.B6TE84	0	0	0	0	0.923	0.464	0.726	0.581	0.994
C0P9R4_MAIZE	C0P3D9_MAIZE	4577.C0P9R4	4577.C0P3D9	0	0	0	0	0.054	0.364	0.259	0.173	0.581
C0P9R4_MAIZE	C0PDH6_MAIZE	4577.C0P9R4	4577.C0PDH6	0	0	0	0	0.76	0.802	0.667	0.491	0.99
C0PDH6_MAIZE	A0A1D6G860	4577.C0PDH6	4577.A0A1D6G860	0	0	0	0	0.76	0.802	0.667	0.491	0.99
C0PDH6_MAIZE	A0A1D6NMY4	4577.C0PDH6	4577.A0A1D6NMY4	0	0	0.047	0.986	0	0	0.9	0	0.9
C0PDH6_MAIZE	ZmYTH11	4577.C0PDH6	4577.A0A1D6Q9S3	0	0	0	0	0.816	0.793	0.634	0.436	0.991
C0PDH6_MAIZE	IDP1466	4577.C0PDH6	4577.B6TE84	0	0	0	0	0.753	0.838	0.725	0.581	0.994
C0PDH6_MAIZE	C0P3D9_MAIZE	4577.C0PDH6	4577.C0P3D9	0	0	0	0	0.079	0.255	0	0.249	0.439
C0PDH6_MAIZE	C0P9R4_MAIZE	4577.C0PDH6	4577.C0P9R4	0	0	0	0	0.76	0.802	0.667	0.491	0.99
Cl14448_1(105)	A0A1D6DPQ4	4577.A0A1D6MYY7	4577.A0A1D6DPQ4	0	0	0	0	0.099	0.801	0.54	0.491	0.952
Cl14448_1(105)	A0A1D6EE85	4577.A0A1D6MYY7	4577.A0A1D6EE85	0	0	0	0	0	0.808	0	0.51	0.901
Cl14448_1(105)	A0A1D6EE88	4577.A0A1D6MYY7	4577.A0A1D6EE88	0	0	0	0	0	0.808	0.65	0.51	0.964
Cl14448_1(105)	A0A1D6ELY1	4577.A0A1D6MYY7	4577.A0A1D6ELY1	0	0	0	0	0.099	0.801	0.54	0.491	0.952
Cl14448_1(105)	A0A1D6GIJ5	4577.A0A1D6MYY7	4577.A0A1D6GIJ5	0	0	0	0	0	0.807	0	0.499	0.899
Cl14448_1(105)	ZmYTH12	4577.A0A1D6MYY7	4577.A0A1D6GST8	0	0	0	0	0.05	0.796	0.853	0.464	0.982
Cl14448_1(105)	A0A1D6GST9	4577.A0A1D6MYY7	4577.A0A1D6GST9	0	0	0	0	0.05	0.796	0.599	0.464	0.952
Cl14448_1(105)	A0A1D6I0L2	4577.A0A1D6MYY7	4577.A0A1D6I0L2	0	0	0	0	0.099	0.801	0.54	0.491	0.952
Cl14448_1(105)	A0A1D6IPF6	4577.A0A1D6MYY7	4577.A0A1D6IPF6	0	0	0	0	0.076	0.885	0.54	0.581	0.976
Cl14448_1(105)	A0A1D6K0I7	4577.A0A1D6MYY7	4577.A0A1D6K0I7	0	0	0	0	0	0.807	0	0.499	0.899
Cl14448_1(105)	A0A1D6L2S4	4577.A0A1D6MYY7	4577.A0A1D6L2S4	0	0	0	0	0	0.807	0	0.499	0.899
Cl14448_1(105)	A0A1D6L506	4577.A0A1D6MYY7	4577.A0A1D6L506	0	0	0	0	0	0	0.54	0.632	0.823
Cl14448_1(105)	ZmYTH14	4577.A0A1D6MYY7	4577.A0A1D6LPN0	0	0	0	0	0.05	0.796	0.853	0.464	0.982
Cl14448_1(105)	A0A1D6LPN1	4577.A0A1D6MYY7	4577.A0A1D6LPN1	0	0	0	0	0.05	0.796	0.599	0.464	0.952
Cl14448_1(105)	A0A1D6M355	4577.A0A1D6MYY7	4577.A0A1D6M355	0	0	0	0	0	0.087	0	0.701	0.715
Cl14448_1(105)	B8A1U0_MAIZE	4577.A0A1D6MYY7	4577.B8A1U0	0	0	0	0	0	0	0.54	0.265	0.647
Cl14448_1(105)	Pco079129b	4577.A0A1D6MYY7	4577.B4FXL2	0	0	0	0	0	0	0.54	0.3	0.664
Cl14448_1(105)	K7UQV5_MAIZE	4577.A0A1D6MYY7	4577.K7UQV5	0	0	0	0	0.079	0.103	0.36	0.612	0.767
Cl14448_1(105)	A0A1D6NW53	4577.A0A1D6MYY7	4577.A0A1D6NW53	0	0	0	0	0	0.808	0	0.51	0.901
Cl14448_1(105)	A0A1D6NYM6	4577.A0A1D6MYY7	4577.A0A1D6NYM6	0	0	0	0	0.126	0.584	0.69	0.376	0.92
Cl14448_1(105)	A0A1D6NJL4	4577.A0A1D6MYY7	4577.A0A1D6NJL4	0	0	0	0	0.126	0.584	0.69	0.376	0.92
Cl14448_1(105)	IDP601	4577.A0A1D6MYY7	4577.B4FMY5	0	0	0	0	0.316	0.735	0.54	0.49	0.951
Cl14448_1(105)	A0A1D6NET2	4577.A0A1D6MYY7	4577.A0A1D6NET2	0	0	0	0	0.076	0.885	0	0.581	0.951
Cl14448_1(105)	A0A1D6PUR4	4577.A0A1D6MYY7	4577.A0A1D6PUR4	0	0	0	0	0.099	0.801	0.54	0.491	0.952
Cl14448_1(105)	B6U1D4_MAIZE	4577.A0A1D6MYY7	4577.B6U1D4	0	0	0	0	0.113	0.735	0.795	0.361	0.965
Cl14448_1(105)	AY109916	4577.A0A1D6MYY7	4577.B8A148	0	0	0	0	0.113	0.735	0.795	0.361	0.965
Cl14448_1(105)	IDP798	4577.A0A1D6MYY7	4577.A0A1D6NN32	0	0	0	0	0.142	0.907	0.795	0.694	0.994
Cl14448_1(105)	C0P3D9_MAIZE	4577.A0A1D6MYY7	4577.C0P3D9	0	0	0	0	0	0.907	0.868	0.687	0.995
IDP1466	A0A1D6G860	4577.B6TE84	4577.A0A1D6G860	0	0	0	0	0.923	0.464	0.726	0.581	0.994
IDP1466	A0A1D6NMY4	4577.B6TE84	4577.A0A1D6NMY4	0	0	0	0	0.753	0.838	0.725	0.581	0.994
IDP1466	ZmYTH11	4577.B6TE84	4577.A0A1D6Q9S3	0	0	0	0	0.773	0.803	0.683	0.507	0.992
IDP1466	C0PDH6_MAIZE	4577.B6TE84	4577.C0PDH6	0	0	0	0	0.753	0.838	0.725	0.581	0.994
IDP1466	C0P9R4_MAIZE	4577.B6TE84	4577.C0P9R4	0	0	0	0	0.923	0.464	0.726	0.581	0.994
IDP601	A0A1D6DPQ4	4577.B4FMY5	4577.A0A1D6DPQ4	0	0	0	0	0	0.589	0.799	0.305	0.937
IDP601	A0A1D6EE85	4577.B4FMY5	4577.A0A1D6EE85	0	0	0	0	0.047	0.71	0.593	0.525	0.939
IDP601	A0A1D6EE88	4577.B4FMY5	4577.A0A1D6EE88	0	0	0	0	0.047	0.71	0.593	0.525	0.939
IDP601	A0A1D6ELY1	4577.B4FMY5	4577.A0A1D6ELY1	0	0	0	0	0	0.589	0.799	0.305	0.937
IDP601	A0A1D6G993	4577.B4FMY5	4577.A0A1D6G993	0	0	0	0	0	0.412	0.305	0.137	0.616
IDP601	A0A1D6GIJ5	4577.B4FMY5	4577.A0A1D6GIJ5	0	0	0	0	0.043	0.875	0.593	0.5	0.972
IDP601	ZmYTH12	4577.B4FMY5	4577.A0A1D6GST8	0	0	0	0	0	0.627	0.582	0.734	0.954
IDP601	A0A1D6GST9	4577.B4FMY5	4577.A0A1D6GST9	0	0	0	0	0	0.627	0.582	0.734	0.954
IDP601	A0A1D6HK88	4577.B4FMY5	4577.A0A1D6HK88	0	0	0	0	0	0.412	0.305	0.137	0.616
IDP601	A0A1D6I0L2	4577.B4FMY5	4577.A0A1D6I0L2	0	0	0	0	0	0.589	0.799	0.305	0.937
IDP601	A0A1D6IPF6	4577.B4FMY5	4577.A0A1D6IPF6	0	0	0	0	0.064	0.752	0.813	0.653	0.983
IDP601	A0A1D6K0I7	4577.B4FMY5	4577.A0A1D6K0I7	0	0	0	0	0.043	0.724	0.593	0.359	0.921
IDP601	A0A1D6K1T6	4577.B4FMY5	4577.A0A1D6K1T6	0	0	0	0	0	0.412	0.305	0.137	0.616
IDP601	A0A1D6L2S4	4577.B4FMY5	4577.A0A1D6L2S4	0	0	0	0	0.043	0.875	0.593	0.5	0.972
IDP601	A0A1D6L506	4577.B4FMY5	4577.A0A1D6L506	0	0	0	0	0	0.907	0.84	0.661	0.994
IDP601	ZmYTH14	4577.B4FMY5	4577.A0A1D6LPN0	0	0	0	0	0	0.627	0.582	0.734	0.954
IDP601	A0A1D6LPN1	4577.B4FMY5	4577.A0A1D6LPN1	0	0	0	0	0	0.627	0.582	0.734	0.954
IDP601	A0A1D6LS59	4577.B4FMY5	4577.A0A1D6LS59	0	0	0	0	0	0.412	0.305	0.137	0.616
IDP601	A0A1D6LYA3	4577.B4FMY5	4577.A0A1D6LYA3	0	0	0	0	0	0.412	0.305	0.137	0.616
IDP601	A0A1D6M355	4577.B4FMY5	4577.A0A1D6M355	0	0	0	0	0	0.907	0.93	0.68	0.997
IDP601	Cl14448_1(105)	4577.B4FMY5	4577.A0A1D6MYY7	0	0	0	0	0.316	0.735	0.54	0.49	0.951
IDP601	A0A1D6NET2	4577.B4FMY5	4577.A0A1D6NET2	0	0	0	0	0.064	0.752	0.612	0.528	0.951
IDP601	A0A1D6NJL4	4577.B4FMY5	4577.A0A1D6NJL4	0	0	0	0	0.314	0.242	0.231	0.508	0.776
IDP601	IDP798	4577.B4FMY5	4577.A0A1D6NN32	0	0	0	0	0	0.792	0.84	0.622	0.986
IDP601	A0A1D6NW53	4577.B4FMY5	4577.A0A1D6NW53	0	0	0	0	0.047	0.71	0.593	0.359	0.918
IDP601	A0A1D6NYM6	4577.B4FMY5	4577.A0A1D6NYM6	0	0	0	0	0.314	0.242	0.231	0.302	0.683
IDP601	A0A1D6PUR4	4577.B4FMY5	4577.A0A1D6PUR4	0	0	0	0	0	0.589	0.799	0.51	0.956
IDP601	B8A1U0_MAIZE	4577.B4FMY5	4577.B8A1U0	0	0	0	0	0.061	0.075	0.729	0.622	0.899
IDP601	Pco079129b	4577.B4FMY5	4577.B4FXL2	0	0	0	0	0.061	0.075	0.837	0.486	0.917
IDP601	AY109916	4577.B4FMY5	4577.B8A148	0	0	0	0	0.075	0.584	0.759	0.234	0.919
IDP601	B6U1D4_MAIZE	4577.B4FMY5	4577.B6U1D4	0	0	0	0	0.075	0.584	0.759	0.234	0.919
IDP601	K7UQV5_MAIZE	4577.B4FMY5	4577.K7UQV5	0	0	0	0	0.077	0.717	0.777	0.453	0.963
IDP601	C0P3D9_MAIZE	4577.B4FMY5	4577.C0P3D9	0	0	0	0	0	0.754	0.833	0.48	0.976
IDP798	A0A1D6DPQ4	4577.A0A1D6NN32	4577.A0A1D6DPQ4	0	0	0	0	0.073	0.801	0.84	0.491	0.982
IDP798	A0A1D6EE85	4577.A0A1D6NN32	4577.A0A1D6EE85	0	0	0	0	0.177	0.875	0.691	0.581	0.984
IDP798	A0A1D6EE88	4577.A0A1D6NN32	4577.A0A1D6EE88	0	0	0	0	0.177	0.875	0.935	0.581	0.996
IDP798	A0A1D6ELY1	4577.A0A1D6NN32	4577.A0A1D6ELY1	0	0	0	0	0.073	0.801	0.84	0.491	0.982
IDP798	A0A1D6G993	4577.A0A1D6NN32	4577.A0A1D6G993	0	0	0	0	0.105	0.235	0.259	0.114	0.49
IDP798	A0A1D6GIJ5	4577.A0A1D6NN32	4577.A0A1D6GIJ5	0	0	0	0	0	0.805	0.691	0.523	0.968
IDP798	ZmYTH12	4577.A0A1D6NN32	4577.A0A1D6GST8	0	0	0	0	0	0.999	0.93	0.999	0.999
IDP798	A0A1D6GST9	4577.A0A1D6NN32	4577.A0A1D6GST9	0	0	0	0	0	0.999	0.667	0.999	0.999
IDP798	A0A1D6HK88	4577.A0A1D6NN32	4577.A0A1D6HK88	0	0	0	0	0.105	0.235	0.259	0.114	0.49
IDP798	A0A1D6I0L2	4577.A0A1D6NN32	4577.A0A1D6I0L2	0	0	0	0	0.073	0.801	0.84	0.491	0.982
IDP798	A0A1D6IPF6	4577.A0A1D6NN32	4577.A0A1D6IPF6	0	0	0	0	0.212	0.885	0.871	0.635	0.995
IDP798	A0A1D6K0I7	4577.A0A1D6NN32	4577.A0A1D6K0I7	0	0	0	0	0	0.805	0.691	0.511	0.967
IDP798	A0A1D6K1T6	4577.A0A1D6NN32	4577.A0A1D6K1T6	0	0	0	0	0.105	0.235	0.259	0.114	0.49
IDP798	A0A1D6L2S4	4577.A0A1D6NN32	4577.A0A1D6L2S4	0	0	0	0	0	0.805	0.691	0.523	0.968
IDP798	A0A1D6L506	4577.A0A1D6NN32	4577.A0A1D6L506	0	0	0	0	0.076	0.907	0.917	0.694	0.997
IDP798	ZmYTH14	4577.A0A1D6NN32	4577.A0A1D6LPN0	0	0	0	0	0	0.999	0.93	0.999	0.999
IDP798	A0A1D6LPN1	4577.A0A1D6NN32	4577.A0A1D6LPN1	0	0	0	0	0	0.999	0.667	0.999	0.999
IDP798	A0A1D6LS59	4577.A0A1D6NN32	4577.A0A1D6LS59	0	0	0	0	0.105	0.235	0.259	0.114	0.49
IDP798	A0A1D6LYA3	4577.A0A1D6NN32	4577.A0A1D6LYA3	0	0	0	0	0.105	0.235	0.259	0.114	0.49
IDP798	A0A1D6M355	4577.A0A1D6NN32	4577.A0A1D6M355	0	0	0	0	0.16	0.732	0.828	0.704	0.987
IDP798	Cl14448_1(105)	4577.A0A1D6NN32	4577.A0A1D6MYY7	0	0	0	0	0.142	0.907	0.795	0.694	0.994
IDP798	A0A1D6NET2	4577.A0A1D6NN32	4577.A0A1D6NET2	0	0	0	0	0.212	0.885	0.732	0.581	0.988
IDP798	A0A1D6NJL4	4577.A0A1D6NN32	4577.A0A1D6NJL4	0	0	0	0.612	0	0.907	0	0.328	0.934
IDP798	B8A1U0_MAIZE	4577.A0A1D6NN32	4577.B8A1U0	0	0	0	0	0.078	0	0.708	0.611	0.886
IDP798	A0A1D6NYM6	4577.A0A1D6NN32	4577.A0A1D6NYM6	0	0	0	0	0	0.875	0	0.328	0.912
IDP798	K7UQV5_MAIZE	4577.A0A1D6NN32	4577.K7UQV5	0	0	0	0	0.119	0.255	0.865	0.66	0.966
IDP798	Pco079129b	4577.A0A1D6NN32	4577.B4FXL2	0	0	0	0	0.198	0	0.903	0.652	0.97
IDP798	A0A1D6NW53	4577.A0A1D6NN32	4577.A0A1D6NW53	0	0	0	0	0.177	0.81	0.691	0.511	0.973
IDP798	A0A1D6PUR4	4577.A0A1D6NN32	4577.A0A1D6PUR4	0	0	0	0	0.073	0.801	0.84	0.503	0.983
IDP798	IDP601	4577.A0A1D6NN32	4577.B4FMY5	0	0	0	0	0	0.792	0.84	0.622	0.986
IDP798	B6U1D4_MAIZE	4577.A0A1D6NN32	4577.B6U1D4	0	0	0	0.591	0.359	0.875	0.917	0.361	0.995
IDP798	AY109916	4577.A0A1D6NN32	4577.B8A148	0	0	0	0.587	0.359	0.875	0.917	0.361	0.995
IDP798	C0P3D9_MAIZE	4577.A0A1D6NN32	4577.C0P3D9	0	0	0	0	0	0.908	0.948	0.704	0.998
K7UQV5_MAIZE	A0A1D6DPQ4	4577.K7UQV5	4577.A0A1D6DPQ4	0	0	0	0	0	0.802	0.777	0.491	0.975
K7UQV5_MAIZE	A0A1D6EE85	4577.K7UQV5	4577.A0A1D6EE85	0	0	0	0	0.076	0.422	0.677	0.467	0.895
K7UQV5_MAIZE	A0A1D6EE88	4577.K7UQV5	4577.A0A1D6EE88	0	0	0	0	0.076	0.422	0.677	0.467	0.895
K7UQV5_MAIZE	A0A1D6ELY1	4577.K7UQV5	4577.A0A1D6ELY1	0	0	0	0	0	0.802	0.777	0.491	0.975
K7UQV5_MAIZE	A0A1D6G993	4577.K7UQV5	4577.A0A1D6G993	0	0	0	0	0	0.584	0.603	0.377	0.888
K7UQV5_MAIZE	A0A1D6GIJ5	4577.K7UQV5	4577.A0A1D6GIJ5	0	0	0	0	0	0.724	0.669	0.492	0.949
K7UQV5_MAIZE	ZmYTH12	4577.K7UQV5	4577.A0A1D6GST8	0	0	0	0	0	0.999	0.639	0.614	0.999
K7UQV5_MAIZE	A0A1D6GST9	4577.K7UQV5	4577.A0A1D6GST9	0	0	0	0	0	0.999	0.639	0.614	0.999
K7UQV5_MAIZE	A0A1D6HK88	4577.K7UQV5	4577.A0A1D6HK88	0	0	0	0	0	0.584	0.603	0.377	0.888
K7UQV5_MAIZE	A0A1D6I0L2	4577.K7UQV5	4577.A0A1D6I0L2	0	0	0	0	0	0.802	0.777	0.491	0.975
K7UQV5_MAIZE	A0A1D6IPF6	4577.K7UQV5	4577.A0A1D6IPF6	0	0	0	0	0	0.265	0.796	0.376	0.898
K7UQV5_MAIZE	A0A1D6K0I7	4577.K7UQV5	4577.A0A1D6K0I7	0	0	0	0	0	0.724	0.669	0.492	0.949
K7UQV5_MAIZE	A0A1D6K1T6	4577.K7UQV5	4577.A0A1D6K1T6	0	0	0	0	0	0.584	0.603	0.377	0.888
K7UQV5_MAIZE	A0A1D6L2S4	4577.K7UQV5	4577.A0A1D6L2S4	0	0	0	0	0	0.724	0.669	0.492	0.949
K7UQV5_MAIZE	A0A1D6L506	4577.K7UQV5	4577.A0A1D6L506	0	0	0	0	0	0	0.865	0.507	0.931
K7UQV5_MAIZE	ZmYTH14	4577.K7UQV5	4577.A0A1D6LPN0	0	0	0	0	0	0.999	0.639	0.614	0.999
K7UQV5_MAIZE	A0A1D6LPN1	4577.K7UQV5	4577.A0A1D6LPN1	0	0	0	0	0	0.999	0.639	0.614	0.999
K7UQV5_MAIZE	A0A1D6LS59	4577.K7UQV5	4577.A0A1D6LS59	0	0	0	0	0	0.584	0.603	0.377	0.888
K7UQV5_MAIZE	A0A1D6LYA3	4577.K7UQV5	4577.A0A1D6LYA3	0	0	0	0	0	0.584	0.603	0.377	0.888
K7UQV5_MAIZE	A0A1D6M355	4577.K7UQV5	4577.A0A1D6M355	0	0	0	0	0	0.793	0.799	0.704	0.986
K7UQV5_MAIZE	Cl14448_1(105)	4577.K7UQV5	4577.A0A1D6MYY7	0	0	0	0	0.079	0.103	0.36	0.612	0.767
K7UQV5_MAIZE	A0A1D6NET2	4577.K7UQV5	4577.A0A1D6NET2	0	0	0	0	0	0.265	0.695	0.376	0.847
K7UQV5_MAIZE	A0A1D6NJL4	4577.K7UQV5	4577.A0A1D6NJL4	0	0	0	0	0.119	0.255	0.504	0.23	0.715
K7UQV5_MAIZE	IDP798	4577.K7UQV5	4577.A0A1D6NN32	0	0	0	0	0.119	0.255	0.865	0.66	0.966
K7UQV5_MAIZE	A0A1D6NW53	4577.K7UQV5	4577.A0A1D6NW53	0	0	0	0	0.076	0.422	0.677	0.467	0.895
K7UQV5_MAIZE	A0A1D6NYM6	4577.K7UQV5	4577.A0A1D6NYM6	0	0	0	0	0.119	0.255	0.504	0.23	0.715
K7UQV5_MAIZE	A0A1D6PUR4	4577.K7UQV5	4577.A0A1D6PUR4	0	0	0	0	0	0.875	0.777	0.491	0.984
K7UQV5_MAIZE	IDP601	4577.K7UQV5	4577.B4FMY5	0	0	0	0	0.077	0.717	0.777	0.453	0.963
K7UQV5_MAIZE	Pco079129b	4577.K7UQV5	4577.B4FXL2	0	0	0	0	0.115	0.074	0.865	0.479	0.935
K7UQV5_MAIZE	B6U1D4_MAIZE	4577.K7UQV5	4577.B6U1D4	0	0	0	0	0.129	0.265	0.728	0.359	0.873
K7UQV5_MAIZE	AY109916	4577.K7UQV5	4577.B8A148	0	0	0	0	0.129	0.265	0.728	0.359	0.873
K7UQV5_MAIZE	B8A1U0_MAIZE	4577.K7UQV5	4577.B8A1U0	0	0	0	0	0.099	0.073	0.804	0.348	0.879
K7UQV5_MAIZE	C0P3D9_MAIZE	4577.K7UQV5	4577.C0P3D9	0	0	0	0	0	0.233	0.836	0.359	0.912
Pco079129b	A0A1D6DPQ4	4577.B4FXL2	4577.A0A1D6DPQ4	0	0	0	0	0	0.25	0.84	0.479	0.932
Pco079129b	A0A1D6EE85	4577.B4FXL2	4577.A0A1D6EE85	0	0	0	0	0.084	0	0.667	0.5	0.834
Pco079129b	A0A1D6EE88	4577.B4FXL2	4577.A0A1D6EE88	0	0	0	0	0.084	0	0.667	0.5	0.834
Pco079129b	A0A1D6ELY1	4577.B4FXL2	4577.A0A1D6ELY1	0	0	0	0	0	0.25	0.84	0.479	0.932
Pco079129b	A0A1D6G993	4577.B4FXL2	4577.A0A1D6G993	0	0	0	0	0.206	0	0.581	0.27	0.735
Pco079129b	A0A1D6GIJ5	4577.B4FXL2	4577.A0A1D6GIJ5	0	0	0	0	0.081	0.875	0.669	0.497	0.978
Pco079129b	ZmYTH12	4577.B4FXL2	4577.A0A1D6GST8	0	0	0	0	0	0.999	0.628	0.943	0.999
Pco079129b	A0A1D6GST9	4577.B4FXL2	4577.A0A1D6GST9	0	0	0	0	0	0.999	0.628	0.943	0.999
Pco079129b	A0A1D6HK88	4577.B4FXL2	4577.A0A1D6HK88	0	0	0	0	0.206	0	0.581	0.27	0.735
Pco079129b	A0A1D6I0L2	4577.B4FXL2	4577.A0A1D6I0L2	0	0	0	0	0	0.25	0.84	0.479	0.932
Pco079129b	A0A1D6IPF6	4577.B4FXL2	4577.A0A1D6IPF6	0	0	0	0	0	0	0.853	0.533	0.928
Pco079129b	A0A1D6K0I7	4577.B4FXL2	4577.A0A1D6K0I7	0	0	0	0	0.081	0.794	0.669	0.491	0.963
Pco079129b	A0A1D6K1T6	4577.B4FXL2	4577.A0A1D6K1T6	0	0	0	0	0.206	0	0.581	0.27	0.735
Pco079129b	A0A1D6L2S4	4577.B4FXL2	4577.A0A1D6L2S4	0	0	0	0	0.081	0.875	0.669	0.497	0.978
Pco079129b	A0A1D6L506	4577.B4FXL2	4577.A0A1D6L506	0	0	0	0	0	0	0.903	0.657	0.965
Pco079129b	ZmYTH14	4577.B4FXL2	4577.A0A1D6LPN0	0	0	0	0	0	0.999	0.628	0.943	0.999
Pco079129b	A0A1D6LPN1	4577.B4FXL2	4577.A0A1D6LPN1	0	0	0	0	0	0.999	0.628	0.943	0.999
Pco079129b	A0A1D6LS59	4577.B4FXL2	4577.A0A1D6LS59	0	0	0	0	0.206	0	0.581	0.27	0.735
Pco079129b	A0A1D6LYA3	4577.B4FXL2	4577.A0A1D6LYA3	0	0	0	0	0.206	0	0.581	0.27	0.735
Pco079129b	A0A1D6M355	4577.B4FXL2	4577.A0A1D6M355	0	0	0	0	0.309	0	0.799	0.622	0.942
Pco079129b	Cl14448_1(105)	4577.B4FXL2	4577.A0A1D6MYY7	0	0	0	0	0	0	0.54	0.3	0.664
Pco079129b	A0A1D6NET2	4577.B4FXL2	4577.A0A1D6NET2	0	0	0	0	0	0	0.695	0.533	0.851
Pco079129b	A0A1D6NJL4	4577.B4FXL2	4577.A0A1D6NJL4	0	0	0	0	0.078	0	0.392	0.237	0.534
Pco079129b	IDP798	4577.B4FXL2	4577.A0A1D6NN32	0	0	0	0	0.198	0	0.903	0.652	0.97
Pco079129b	A0A1D6NW53	4577.B4FXL2	4577.A0A1D6NW53	0	0	0	0	0.084	0	0.667	0.5	0.834
Pco079129b	A0A1D6NYM6	4577.B4FXL2	4577.A0A1D6NYM6	0	0	0	0	0.078	0	0.392	0.237	0.534
Pco079129b	A0A1D6PUR4	4577.B4FXL2	4577.A0A1D6PUR4	0	0	0	0	0	0.25	0.84	0.479	0.932
Pco079129b	B4FGU4_MAIZE	4577.B4FXL2	4577.B4FGU4	0	0	0	0	0.079	0	0	0.481	0.501
Pco079129b	IDP601	4577.B4FXL2	4577.B4FMY5	0	0	0	0	0.061	0.075	0.837	0.486	0.917
Pco079129b	AY109916	4577.B4FXL2	4577.B8A148	0	0	0	0	0.086	0	0.804	0.428	0.889
Pco079129b	B6U1D4_MAIZE	4577.B4FXL2	4577.B6U1D4	0	0	0	0	0.086	0	0.804	0.428	0.889
Pco079129b	B8A1U0_MAIZE	4577.B4FXL2	4577.B8A1U0	0	0	0.073	0.935	0	0	0.9	0	0.903
Pco079129b	K7UQV5_MAIZE	4577.B4FXL2	4577.K7UQV5	0	0	0	0	0.115	0.074	0.865	0.479	0.935
Pco079129b	C0P3D9_MAIZE	4577.B4FXL2	4577.C0P3D9	0	0	0	0	0.056	0	0.882	0.627	0.955
ZmYTH1	A0A1D6JNR0	4577.A0A1D6JP38	4577.A0A1D6JNR0	0	0	0.381	0	0	0	0	0.277	0.533
ZmYTH1	B6SVX1_MAIZE	4577.A0A1D6JP38	4577.B6SVX1	0	0	0.353	0	0	0	0	0.273	0.509
ZmYTH10	A0A1D6JNR0	4577.B6SXK7	4577.A0A1D6JNR0	0	0	0.358	0	0	0	0	0.277	0.515
ZmYTH10	B6SVX1_MAIZE	4577.B6SXK7	4577.B6SVX1	0	0	0.366	0	0	0	0	0.273	0.519
ZmYTH11	A0A1D6G860	4577.A0A1D6Q9S3	4577.A0A1D6G860	0	0	0	0	0.737	0.793	0.628	0.436	0.987
ZmYTH11	A0A1D6NMY4	4577.A0A1D6Q9S3	4577.A0A1D6NMY4	0	0	0	0	0.816	0.793	0.634	0.436	0.991
ZmYTH11	C0P9R4_MAIZE	4577.A0A1D6Q9S3	4577.C0P9R4	0	0	0	0	0.737	0.793	0.628	0.436	0.987
ZmYTH11	C0PDH6_MAIZE	4577.A0A1D6Q9S3	4577.C0PDH6	0	0	0	0	0.816	0.793	0.634	0.436	0.991
ZmYTH11	IDP1466	4577.A0A1D6Q9S3	4577.B6TE84	0	0	0	0	0.773	0.803	0.683	0.507	0.992
ZmYTH12	A0A1D6DPQ4	4577.A0A1D6GST8	4577.A0A1D6DPQ4	0	0	0	0	0.096	0.957	0.571	0.533	0.991
ZmYTH12	A0A1D6EE85	4577.A0A1D6GST8	4577.A0A1D6EE85	0	0	0	0	0.053	0.997	0.591	0.725	0.999
ZmYTH12	A0A1D6EE88	4577.A0A1D6GST8	4577.A0A1D6EE88	0	0	0	0	0.053	0.997	0.914	0.725	0.999
ZmYTH12	A0A1D6ELY1	4577.A0A1D6GST8	4577.A0A1D6ELY1	0	0	0	0	0.096	0.957	0.571	0.533	0.991
ZmYTH12	A0A1D6G993	4577.A0A1D6GST8	4577.A0A1D6G993	0	0	0	0	0	0.95	0.496	0.522	0.986
ZmYTH12	A0A1D6GIJ5	4577.A0A1D6GST8	4577.A0A1D6GIJ5	0	0	0	0	0	0.988	0.591	0.729	0.998
ZmYTH12	A0A1D6JNR0	4577.A0A1D6GST8	4577.A0A1D6JNR0	0	0	0	0	0.22	0.053	0	0.735	0.787
ZmYTH12	B6SVX1_MAIZE	4577.A0A1D6GST8	4577.B6SVX1	0	0	0	0	0.1	0.055	0	0.922	0.927
ZmYTH12	ZmYTH14	4577.A0A1D6GST8	4577.A0A1D6LPN0	0	0	0.048	0.984	0	0	0.9	0.394	0.937
ZmYTH12	IDP601	4577.A0A1D6GST8	4577.B4FMY5	0	0	0	0	0	0.627	0.582	0.734	0.954
ZmYTH12	A0A1D6IPF6	4577.A0A1D6GST8	4577.A0A1D6IPF6	0	0	0	0	0	0.751	0.612	0.738	0.972
ZmYTH12	A0A1D6NET2	4577.A0A1D6GST8	4577.A0A1D6NET2	0	0	0	0	0	0.751	0.612	0.738	0.972
ZmYTH12	Cl14448_1(105)	4577.A0A1D6GST8	4577.A0A1D6MYY7	0	0	0	0	0.05	0.796	0.853	0.464	0.982
ZmYTH12	A0A1D6K1T6	4577.A0A1D6GST8	4577.A0A1D6K1T6	0	0	0	0	0	0.95	0.496	0.522	0.986
ZmYTH12	A0A1D6HK88	4577.A0A1D6GST8	4577.A0A1D6HK88	0	0	0	0	0	0.95	0.496	0.522	0.986
ZmYTH12	A0A1D6LYA3	4577.A0A1D6GST8	4577.A0A1D6LYA3	0	0	0	0	0	0.95	0.496	0.522	0.986
ZmYTH12	A0A1D6LS59	4577.A0A1D6GST8	4577.A0A1D6LS59	0	0	0	0	0	0.95	0.496	0.522	0.986
ZmYTH12	C0P3D9_MAIZE	4577.A0A1D6GST8	4577.C0P3D9	0	0	0	0	0.051	0.797	0.878	0.515	0.987
ZmYTH12	A0A1D6NJL4	4577.A0A1D6GST8	4577.A0A1D6NJL4	0	0	0	0	0	0.916	0.587	0.735	0.99
ZmYTH12	A0A1D6NYM6	4577.A0A1D6GST8	4577.A0A1D6NYM6	0	0	0	0	0	0.916	0.587	0.735	0.99
ZmYTH12	A0A1D6I0L2	4577.A0A1D6GST8	4577.A0A1D6I0L2	0	0	0	0	0.096	0.957	0.571	0.533	0.991
ZmYTH12	A0A1D6PUR4	4577.A0A1D6GST8	4577.A0A1D6PUR4	0	0	0	0	0.096	0.957	0.571	0.533	0.991
ZmYTH12	AY109916	4577.A0A1D6GST8	4577.B8A148	0	0	0	0	0.054	0.916	0.893	0.511	0.995
ZmYTH12	B6U1D4_MAIZE	4577.A0A1D6GST8	4577.B6U1D4	0	0	0	0	0.054	0.916	0.893	0.511	0.995
ZmYTH12	A0A1D6K0I7	4577.A0A1D6GST8	4577.A0A1D6K0I7	0	0	0	0	0	0.988	0.591	0.729	0.998
ZmYTH12	A0A1D6L2S4	4577.A0A1D6GST8	4577.A0A1D6L2S4	0	0	0	0	0	0.988	0.591	0.729	0.998
ZmYTH12	Pco079129b	4577.A0A1D6GST8	4577.B4FXL2	0	0	0	0	0	0.999	0.628	0.943	0.999
ZmYTH12	B4FGU4_MAIZE	4577.A0A1D6GST8	4577.B4FGU4	0	0	0	0	0	0.071	0	0.999	0.999
ZmYTH12	K7UQV5_MAIZE	4577.A0A1D6GST8	4577.K7UQV5	0	0	0	0	0	0.999	0.639	0.614	0.999
ZmYTH12	A0A1D6L506	4577.A0A1D6GST8	4577.A0A1D6L506	0	0	0	0	0.052	0.999	0.636	0.966	0.999
ZmYTH12	A0A1D6M355	4577.A0A1D6GST8	4577.A0A1D6M355	0	0	0	0	0.042	0.999	0.636	0.999	0.999
ZmYTH12	IDP798	4577.A0A1D6GST8	4577.A0A1D6NN32	0	0	0	0	0	0.999	0.93	0.999	0.999
ZmYTH12	A0A1D6NW53	4577.A0A1D6GST8	4577.A0A1D6NW53	0	0	0	0	0.053	0.997	0.591	0.725	0.999
ZmYTH12	B8A1U0_MAIZE	4577.A0A1D6GST8	4577.B8A1U0	0	0	0	0	0	0.991	0.592	0.953	0.999
ZmYTH13	A0A1D6JNR0	4577.C0PG02	4577.A0A1D6JNR0	0	0	0.365	0	0	0	0	0.277	0.521
ZmYTH13	B6SVX1_MAIZE	4577.C0PG02	4577.B6SVX1	0	0	0.363	0	0	0	0	0.273	0.517
ZmYTH14	A0A1D6DPQ4	4577.A0A1D6LPN0	4577.A0A1D6DPQ4	0	0	0	0	0.096	0.957	0.571	0.533	0.991
ZmYTH14	A0A1D6EE85	4577.A0A1D6LPN0	4577.A0A1D6EE85	0	0	0	0	0.053	0.997	0.591	0.725	0.999
ZmYTH14	A0A1D6EE88	4577.A0A1D6LPN0	4577.A0A1D6EE88	0	0	0	0	0.053	0.997	0.914	0.725	0.999
ZmYTH14	A0A1D6ELY1	4577.A0A1D6LPN0	4577.A0A1D6ELY1	0	0	0	0	0.096	0.957	0.571	0.533	0.991
ZmYTH14	A0A1D6G993	4577.A0A1D6LPN0	4577.A0A1D6G993	0	0	0	0	0	0.95	0.496	0.522	0.986
ZmYTH14	A0A1D6GIJ5	4577.A0A1D6LPN0	4577.A0A1D6GIJ5	0	0	0	0	0	0.988	0.591	0.729	0.998
ZmYTH14	ZmYTH12	4577.A0A1D6LPN0	4577.A0A1D6GST8	0	0	0.048	0.984	0	0	0.9	0.394	0.937
ZmYTH14	A0A1D6HK88	4577.A0A1D6LPN0	4577.A0A1D6HK88	0	0	0	0	0	0.95	0.496	0.522	0.986
ZmYTH14	A0A1D6I0L2	4577.A0A1D6LPN0	4577.A0A1D6I0L2	0	0	0	0	0.096	0.957	0.571	0.533	0.991
ZmYTH14	A0A1D6IPF6	4577.A0A1D6LPN0	4577.A0A1D6IPF6	0	0	0	0	0	0.751	0.612	0.738	0.972
ZmYTH14	A0A1D6JNR0	4577.A0A1D6LPN0	4577.A0A1D6JNR0	0	0	0	0	0.22	0.053	0	0.735	0.787
ZmYTH14	A0A1D6K0I7	4577.A0A1D6LPN0	4577.A0A1D6K0I7	0	0	0	0	0	0.988	0.591	0.729	0.998
ZmYTH14	A0A1D6K1T6	4577.A0A1D6LPN0	4577.A0A1D6K1T6	0	0	0	0	0	0.95	0.496	0.522	0.986
ZmYTH14	A0A1D6L2S4	4577.A0A1D6LPN0	4577.A0A1D6L2S4	0	0	0	0	0	0.988	0.591	0.729	0.998
ZmYTH14	A0A1D6L506	4577.A0A1D6LPN0	4577.A0A1D6L506	0	0	0	0	0.052	0.999	0.636	0.966	0.999
ZmYTH14	B6SVX1_MAIZE	4577.A0A1D6LPN0	4577.B6SVX1	0	0	0	0	0.1	0.055	0	0.922	0.927
ZmYTH14	IDP601	4577.A0A1D6LPN0	4577.B4FMY5	0	0	0	0	0	0.627	0.582	0.734	0.954
ZmYTH14	A0A1D6NET2	4577.A0A1D6LPN0	4577.A0A1D6NET2	0	0	0	0	0	0.751	0.612	0.738	0.972
ZmYTH14	Cl14448_1(105)	4577.A0A1D6LPN0	4577.A0A1D6MYY7	0	0	0	0	0.05	0.796	0.853	0.464	0.982
ZmYTH14	A0A1D6LYA3	4577.A0A1D6LPN0	4577.A0A1D6LYA3	0	0	0	0	0	0.95	0.496	0.522	0.986
ZmYTH14	A0A1D6LS59	4577.A0A1D6LPN0	4577.A0A1D6LS59	0	0	0	0	0	0.95	0.496	0.522	0.986
ZmYTH14	C0P3D9_MAIZE	4577.A0A1D6LPN0	4577.C0P3D9	0	0	0	0	0.051	0.797	0.878	0.515	0.987
ZmYTH14	A0A1D6NJL4	4577.A0A1D6LPN0	4577.A0A1D6NJL4	0	0	0	0	0	0.916	0.587	0.735	0.99
ZmYTH14	A0A1D6NYM6	4577.A0A1D6LPN0	4577.A0A1D6NYM6	0	0	0	0	0	0.916	0.587	0.735	0.99
ZmYTH14	A0A1D6PUR4	4577.A0A1D6LPN0	4577.A0A1D6PUR4	0	0	0	0	0.096	0.957	0.571	0.533	0.991
ZmYTH14	AY109916	4577.A0A1D6LPN0	4577.B8A148	0	0	0	0	0.054	0.916	0.893	0.511	0.995
ZmYTH14	B6U1D4_MAIZE	4577.A0A1D6LPN0	4577.B6U1D4	0	0	0	0	0.054	0.916	0.893	0.511	0.995
ZmYTH14	A0A1D6M355	4577.A0A1D6LPN0	4577.A0A1D6M355	0	0	0	0	0.042	0.999	0.636	0.999	0.999
ZmYTH14	IDP798	4577.A0A1D6LPN0	4577.A0A1D6NN32	0	0	0	0	0	0.999	0.93	0.999	0.999
ZmYTH14	A0A1D6NW53	4577.A0A1D6LPN0	4577.A0A1D6NW53	0	0	0	0	0.053	0.997	0.591	0.725	0.999
ZmYTH14	B8A1U0_MAIZE	4577.A0A1D6LPN0	4577.B8A1U0	0	0	0	0	0	0.991	0.592	0.953	0.999
ZmYTH14	Pco079129b	4577.A0A1D6LPN0	4577.B4FXL2	0	0	0	0	0	0.999	0.628	0.943	0.999
ZmYTH14	B4FGU4_MAIZE	4577.A0A1D6LPN0	4577.B4FGU4	0	0	0	0	0	0.071	0	0.999	0.999
ZmYTH14	K7UQV5_MAIZE	4577.A0A1D6LPN0	4577.K7UQV5	0	0	0	0	0	0.999	0.639	0.614	0.999
ZmYTH15	A0A1D6JNR0	4577.A0A1D6HT66	4577.A0A1D6JNR0	0	0	0.364	0	0	0	0	0.277	0.52
ZmYTH15	B6SVX1_MAIZE	4577.A0A1D6HT66	4577.B6SVX1	0	0	0.374	0	0	0	0	0.273	0.525
ZmYTH17	B6SVX1_MAIZE	4577.A0A1D6FU85	4577.B6SVX1	0	0	0.293	0	0	0	0	0.273	0.464
ZmYTH17	A0A1D6JNR0	4577.A0A1D6FU85	4577.A0A1D6JNR0	0	0	0.291	0	0	0	0	0.277	0.465
ZmYTH18	A0A1D6JNR0	4577.K7VKN2	4577.A0A1D6JNR0	0	0	0.344	0	0	0	0	0.277	0.505
ZmYTH18	B4FGU4_MAIZE	4577.K7VKN2	4577.B4FGU4	0	0	0	0	0.118	0	0	0.482	0.523
ZmYTH18	B6SVX1_MAIZE	4577.K7VKN2	4577.B6SVX1	0	0	0.367	0	0	0	0	0.273	0.52
ZmYTH19	A0A1D6JNR0	4577.A0A1D6P6Q8	4577.A0A1D6JNR0	0	0	0.215	0	0	0	0	0.277	0.408
ZmYTH19	B6SVX1_MAIZE	4577.A0A1D6P6Q8	4577.B6SVX1	0	0	0.254	0	0	0	0	0.273	0.434
ZmYTH2	A0A1D6JNR0	4577.A0A1D6KMU0	4577.A0A1D6JNR0	0	0	0.343	0	0	0	0	0.277	0.504
ZmYTH2	B6SVX1_MAIZE	4577.A0A1D6KMU0	4577.B6SVX1	0	0	0.343	0	0	0	0	0.273	0.501
ZmYTH20	A0A1D6JNR0	4577.A0A1D6PK72	4577.A0A1D6JNR0	0	0	0.38	0	0	0	0	0.277	0.532
ZmYTH20	B6SVX1_MAIZE	4577.A0A1D6PK72	4577.B6SVX1	0	0	0.352	0	0	0	0	0.273	0.508
ZmYTH21	A0A1D6JNR0	4577.A0A1D6PL32	4577.A0A1D6JNR0	0	0	0.346	0	0	0	0	0.277	0.506
ZmYTH21	B6SVX1_MAIZE	4577.A0A1D6PL32	4577.B6SVX1	0	0	0.379	0	0	0	0	0.273	0.529
ZmYTH22	A0A1D6JNR0	4577.B4FBI4	4577.A0A1D6JNR0	0	0	0.343	0	0	0	0	0.277	0.504
ZmYTH22	B6SVX1_MAIZE	4577.B4FBI4	4577.B6SVX1	0	0	0.344	0	0	0	0	0.273	0.502
ZmYTH3	A0A1D6JNR0	4577.C0PCN6	4577.A0A1D6JNR0	0	0	0.374	0	0	0	0	0.277	0.528
ZmYTH3	B6SVX1_MAIZE	4577.C0PCN6	4577.B6SVX1	0	0	0.354	0	0	0	0	0.285	0.518
ZmYTH4	A0A1D6JNR0	4577.A0A1D6PTZ6	4577.A0A1D6JNR0	0	0	0.349	0	0	0	0	0.277	0.509
ZmYTH4	B6SVX1_MAIZE	4577.A0A1D6PTZ6	4577.B6SVX1	0	0	0.353	0	0	0	0	0.273	0.509
ZmYTH5	A0A1D6JNR0	4577.C0HHM5	4577.A0A1D6JNR0	0	0	0.359	0	0	0	0	0.277	0.516
ZmYTH5	B6SVX1_MAIZE	4577.C0HHM5	4577.B6SVX1	0	0	0.389	0	0	0	0	0.273	0.536
ZmYTH6	A0A1D6JNR0	4577.A0A1D6F9L1	4577.A0A1D6JNR0	0	0	0.365	0	0	0	0	0.277	0.521
ZmYTH6	B6SVX1_MAIZE	4577.A0A1D6F9L1	4577.B6SVX1	0	0	0.37	0	0	0	0	0.273	0.522
ZmYTH7	B6SVX1_MAIZE	4577.A0A1D6FGN4	4577.B6SVX1	0	0	0.212	0	0	0	0	0.273	0.402
ZmYTH8	A0A1D6JNR0	4577.A0A1D6NFS5	4577.A0A1D6JNR0	0	0	0.341	0	0	0	0	0.277	0.503
ZmYTH8	B6SVX1_MAIZE	4577.A0A1D6NFS5	4577.B6SVX1	0	0	0.36	0	0	0	0	0.273	0.514

## Sheet: Table S6
Table S6. miRNA targets
miRNA_Acc.	Target_Acc.	Expectation	UPE$	miRNA_start	miRNA_end	Target_start	Target_end	miRNA_aligned_fragment	alignment	Target_aligned_fragment	Inhibition	Target_Desc.	Multiplicity
zma-miR159a-5p	ZmYTH15	3.5	-1	1	21	1025	1045	GAGCUCCUAUCAUUCCAAUGA	:.:: :: :::::.::::::	UUAUGGGUAUGAUGGGAGCUA	Cleavage		1
zma-miR169a-3p	ZmYTH21	3.5	-1	1	21	3088	3108	GGCAAGUUGUUCUUGGCUACA	::::.:.:::.: :::::.	AAUAGCUAGGAAUAUCUUGCU	Cleavage		1
zma-miR169b-3p	ZmYTH21	3.5	-1	1	21	3088	3108	GGCAAGUUGUUCUUGGCUACA	::::.:.:::.: :::::.	AAUAGCUAGGAAUAUCUUGCU	Cleavage		1
zma-miR171c-5p	ZmYTH2	3.5	-1	1	21	2324	2344	UAUUGGUGCGGUUCAAUCAGA	: ::: :::::.:.::::: :	UGUGAAUGAACUGUACCAAAA	Cleavage		1
zma-miR2118c	ZmYTH8	3.5	-1	1	22	2749	2770	UUCCUAAUGCCUCCCAUUCCUA	: :: :: :::: ::::::::	AAAGAUUGUGAGGGAUUAGGAA	Cleavage		1
zma-miR444a	ZmYTH9	3.5	-1	1	21	1671	1691	UGCAGUUGUUGUCUCAAGCUU	.:: :::::::::::.::..	GAGGCUGAGACAACAAUUGUG	Cleavage		1
zma-miR444b	ZmYTH9	3.5	-1	1	21	1671	1691	UGCAGUUGUUGUCUCAAGCUU	.:: :::::::::::.::..	GAGGCUGAGACAACAAUUGUG	Cleavage		1
zma-miR827-5p	ZmYTH16	3.5	-1	1	21	1411	1431	UUUGUUGGUGGUCAUUUAACC	::.:.::.: :.:::::::	ACUUGAGUGGCAAUCAACAAA	Translation		1
zma-miR827-5p	ZmYTH22	3.5	-1	1	21	1217	1237	UUUGUUGGUGGUCAUUUAACC	::.:.::.: :.:::::::	ACUUGAGUGGCAAUCAACAAA	Translation		1
zma-miR827-5p	ZmYTH9	3.5	-1	1	21	1036	1056	UUUGUUGGUGGUCAUUUAACC	::.:.::.: :.:::::::	ACUUGAGUGGCAAUCAACAAA	Translation		1
zma-miR827-5p	ZmYTH19	3.5	-1	1	21	101	121	UUUGUUGGUGGUCAUUUAACC	::.:.::.: :.:::::::	ACUUGAGUGGCAAUCAACAAA	Translation		1
zma-miR156a-3p	ZmYTH20	4	-1	1	22	592	613	GCUCACUUCUCUCUCUGUCAGU	:: :::::::::.: :::	GGAGAGAGAGAGAGAGGGGAGA	Cleavage		1
zma-miR156j-3p	ZmYTH11	4	-1	1	23	11	34	UGCUCUCUGCUCUCA-CUGUCAUC	:::...: ::.::::::::::::	AAUGGUGGCUGGGAGCAGAGAGCA	Cleavage		1
zma-miR156k-5p	ZmYTH13	4	-1	1	20	1355	1374	UGACAGAAGAGAGCGAGCAC	: ::.:.:::. :::::::	UUUCUUGUUCUUCUCUGUCA	Cleavage		1
zma-miR166g-5p	ZmYTH10	4	-1	1	21	2669	2689	GGAAUGUUGUCUGGUUGGAGA	:.: ::. :::.::.:::::.	UUUGCAGGCAGGCAGCAUUCU	Cleavage		1
zma-miR166k-5p	ZmYTH21	4	-1	1	21	595	615	GGAUUGUUGUCUGGCUCGGGG	: .::::: ::.::.:::::	CAUCGAGCAAGGCAGCAAUCA	Cleavage		1
zma-miR166n-5p	ZmYTH21	4	-1	1	21	595	615	GGAUUGUUGUCUGGCUCGGUG	::.::::: ::.::.:::::	CAUCGAGCAAGGCAGCAAUCA	Cleavage		1
zma-miR2118a	ZmYTH8	4	-1	1	22	2749	2770	UUCCUGAUGCCUCUCAUUCCUA	: :: :: :::: ::.:::::	AAAGAUUGUGAGGGAUUAGGAA	Cleavage		1
zma-miR156a-5p	ZmYTH13	4.5	-1	1	20	1355	1374	UGACAGAAGAGAGUGAGCAC	: ::...:::. :::::::	UUUCUUGUUCUUCUCUGUCA	Cleavage		1
zma-miR156b-5p	ZmYTH13	4.5	-1	1	20	1355	1374	UGACAGAAGAGAGUGAGCAC	: ::...:::. :::::::	UUUCUUGUUCUUCUCUGUCA	Cleavage		1
zma-miR156c	ZmYTH13	4.5	-1	1	20	1355	1374	UGACAGAAGAGAGUGAGCAC	: ::...:::. :::::::	UUUCUUGUUCUUCUCUGUCA	Cleavage		1
zma-miR156d-3p	ZmYTH20	4.5	-1	1	22	592	613	GCUCACUUCUCUUUCUGUCAGC	:: :::.:::::.: :::	GGAGAGAGAGAGAGAGGGGAGA	Cleavage		1
zma-miR156d-5p	ZmYTH13	4.5	-1	1	20	1355	1374	UGACAGAAGAGAGUGAGCAC	: ::...:::. :::::::	UUUCUUGUUCUUCUCUGUCA	Cleavage		1
zma-miR156e-5p	ZmYTH13	4.5	-1	1	20	1355	1374	UGACAGAAGAGAGUGAGCAC	: ::...:::. :::::::	UUUCUUGUUCUUCUCUGUCA	Cleavage		1
zma-miR156f-3p	ZmYTH20	4.5	-1	1	22	592	613	GCUCACUUCUCUUUCUGUCAGC	:: :::.:::::.: :::	GGAGAGAGAGAGAGAGGGGAGA	Cleavage		1
zma-miR156f-5p	ZmYTH13	4.5	-1	1	20	1355	1374	UGACAGAAGAGAGUGAGCAC	: ::...:::. :::::::	UUUCUUGUUCUUCUCUGUCA	Cleavage		1
zma-miR156g-3p	ZmYTH20	4.5	-1	1	22	592	613	GCUCACUUCUCUUUCUGUCAGC	:: :::.:::::.: :::	GGAGAGAGAGAGAGAGGGGAGA	Cleavage		1
zma-miR156g-5p	ZmYTH13	4.5	-1	1	20	1355	1374	UGACAGAAGAGAGUGAGCAC	: ::...:::. :::::::	UUUCUUGUUCUUCUCUGUCA	Cleavage		1
zma-miR156h-5p	ZmYTH13	4.5	-1	1	20	1355	1374	UGACAGAAGAGAGUGAGCAC	: ::...:::. :::::::	UUUCUUGUUCUUCUCUGUCA	Cleavage		1
zma-miR156i-5p	ZmYTH13	4.5	-1	1	20	1355	1374	UGACAGAAGAGAGUGAGCAC	: ::...:::. :::::::	UUUCUUGUUCUUCUCUGUCA	Cleavage		1
zma-miR156j-3p	ZmYTH12	4.5	-1	1	23	2029	2051	UGCUCUCUGCUCUCACUGUCAUC	:::::::: ::::::. :::: :	GAUGACAGCGAGAGCGAAGAGGA	Cleavage		1
zma-miR156j-5p	ZmYTH22	4.5	-1	1	21	248	268	UGACAGAAGAGAGAGAGCACA	: ::::::::.::.: ::	CUUUCUCUCUCUUUUUUUUCC	Cleavage		1
zma-miR156k-3p	ZmYTH20	4.5	-1	1	22	592	613	GCUCGCUUCUCUUUCUGUCAGC	:: :::.:::::.: :::	GGAGAGAGAGAGAGAGGGGAGA	Cleavage		1
zma-miR156l-5p	ZmYTH13	4.5	-1	1	20	1355	1374	UGACAGAAGAGAGUGAGCAC	: ::...:::. :::::::	UUUCUUGUUCUUCUCUGUCA	Cleavage		1
zma-miR160b-3p	ZmYTH21	4.5	-1	1	21	1370	1388	GCGUGCAAGGAGCCAAGCAUG	:::: ::::::::::.::	ACUGCU--GCUCCUUGCAUGC	Cleavage		2
zma-miR160b-3p	ZmYTH21	4.5	-1	1	21	345	365	GCGUGCAAGGAGCCAAGCAUG	::: ::::: :::::::	GUUGCCCUGCUCCCUGCACGC	Cleavage		2
zma-miR160g-3p	ZmYTH21	4.5	-1	1	21	1370	1388	GCGUGCAAGGAGCCAAGCAUG	:::: ::::::::::.::	ACUGCU--GCUCCUUGCAUGC	Cleavage		2
zma-miR160g-3p	ZmYTH21	4.5	-1	1	21	345	365	GCGUGCAAGGAGCCAAGCAUG	::: ::::: :::::::	GUUGCCCUGCUCCCUGCACGC	Cleavage		2
zma-miR166j-5p	ZmYTH6	4.5	-1	1	22	2350	2371	GGUUUGUUUGUCUGGUUCAAGG	: :::: ..:::::: .::.:	ACCUGAAAUGGACAAAGGAAUC	Cleavage		1
zma-miR167h-3p	ZmYTH3	4.5	-1	1	19	2100	2118	GAUCAUGUUGCAGCUUCAC	:: :::::: :::: :.::	GUUAAGCUGGAACAAGGUC	Translation		1
zma-miR167i-3p	ZmYTH3	4.5	-1	1	19	2100	2118	GAUCAUGUUGCAGCUUCAC	:: :::::: :::: :.::	GUUAAGCUGGAACAAGGUC	Translation		1
zma-miR169a-3p	ZmYTH11	4.5	-1	1	21	21	41	GGCAAGUUGUUCUUGGCUACA	: ::: .:::.::..::::.	GGGAGCAGAGAGCAGUUUGCU	Cleavage		1
zma-miR169b-3p	ZmYTH11	4.5	-1	1	21	21	41	GGCAAGUUGUUCUUGGCUACA	: ::: .:::.::..::::.	GGGAGCAGAGAGCAGUUUGCU	Cleavage		1
zma-miR171a-5p	ZmYTH8	4.5	-1	1	21	2848	2869	UAUUGGCGAGGUUCA-AUCAGA	.:::: :: ::.:::::.:::	GUUGAUGUGUACUUCGCCGAUA	Cleavage		1
zma-miR171i-5p	ZmYTH2	4.5	-1	1	21	2324	2344	UGUUGGCACGGUUCAAUCAAA	: ::: :::::.:: :::: :	UGUGAAUGAACUGUACCAAAA	Cleavage		1
zma-miR2118b	ZmYTH12	4.5	-1	1	22	1766	1786	UUCCCGAUGCCUCCCAUUCCUA	.::::::::::: :::::	CGCUGAUGGGAGGCAU-GGGAA	Cleavage		1
zma-miR2118e	ZmYTH8	4.5	-1	1	22	2749	2770	UUCCUGAUGUCUCCCAUUCCUA	: :: :: :::. ::.:::::	AAAGAUUGUGAGGGAUUAGGAA	Cleavage		1
zma-miR2118g	ZmYTH8	4.5	-1	1	22	2749	2770	UUCCUGAUGCCUCCUAUUCCUA	: :: :. :::: ::.:::::	AAAGAUUGUGAGGGAUUAGGAA	Cleavage		1
zma-miR394a-3p	ZmYTH2	4.5	-1	1	20	903	922	AGGUGGGCAUACUGCCAAUG	::::: :::. :.:::::	GAUUGGAAGUGGGUCCACCA	Cleavage		1
zma-miR394b-3p	ZmYTH2	4.5	-1	1	20	903	922	AGGUGGGCAUACUGCCAAUG	::::: :::. :.:::::	GAUUGGAAGUGGGUCCACCA	Cleavage		1
zma-miR395o-3p	ZmYTH14	4.5	-1	1	21	94	114	GUGAAGUGUUUGGGUGAACUC	:: ::.::::::::: ::.	UAGCACAUCCAAACACUACAU	Cleavage		1
zma-miR408a	ZmYTH2	4.5	-1	1	21	1402	1422	CUGCACUGCCUCUUCCCUGGC	.::::::.:::: ::::	GGAGGGGAAGGGGCAAUGCAC	Cleavage		1
zma-miR408b-3p	ZmYTH2	4.5	-1	1	21	1402	1422	CUGCACUGCCUCUUCCCUGGC	.::::::.:::: ::::	GGAGGGGAAGGGGCAAUGCAC	Cleavage		1
zma-miR528a-5p	ZmYTH16	4.5	-1	1	21	52	72	UGGAAGGGGCAUGCAGAGGAG	:: ::::..: ::::::::	AUCGUCUGUGUCCCCCUUCCU	Translation		2
zma-miR528a-5p	ZmYTH16	4.5	-1	1	21	345	365	UGGAAGGGGCAUGCAGAGGAG	: :.:: :::::: :: ::::	CCCUUCCGCAUGCGCCAUCCA	Cleavage		2
zma-miR528b-5p	ZmYTH16	4.5	-1	1	21	52	72	UGGAAGGGGCAUGCAGAGGAG	:: ::::..: ::::::::	AUCGUCUGUGUCCCCCUUCCU	Translation		2
zma-miR528b-5p	ZmYTH16	4.5	-1	1	21	345	365	UGGAAGGGGCAUGCAGAGGAG	: :.:: :::::: :: ::::	CCCUUCCGCAUGCGCCAUCCA	Cleavage		2
zma-miR827-3p	ZmYTH22	4.5	-1	1	21	968	988	UUAGAUGACCAUCAGCAAACA	:: ::::::::: ::::	UCCUUCCUGAUGGUCUUCUAU	Cleavage		1
zma-miR156a-5p	ZmYTH18	5	-1	1	20	2294	2313	UGACAGAAGAGAGUGAGCAC	:.:. .:.::::.::::.	UCGUUUCUUUUCUUUUGUCG	Cleavage		1
zma-miR156b-5p	ZmYTH18	5	-1	1	20	2294	2313	UGACAGAAGAGAGUGAGCAC	:.:. .:.::::.::::.	UCGUUUCUUUUCUUUUGUCG	Cleavage		1
zma-miR156c	ZmYTH18	5	-1	1	20	2294	2313	UGACAGAAGAGAGUGAGCAC	:.:. .:.::::.::::.	UCGUUUCUUUUCUUUUGUCG	Cleavage		1
zma-miR156d-3p	ZmYTH2	5	-1	1	22	1828	1849	GCUCACUUCUCUUUCUGUCAGC	:::.::: :::: :::::. :	ACUGGCAGCAAGAUAAGUGGAC	Cleavage		1
zma-miR156d-3p	ZmYTH14	5	-1	1	22	1539	1560	GCUCACUUCUCUUUCUGUCAGC	:. ::.:::::.:: :::	GAGGGGAGGAAGAGGAGGGAGG	Cleavage		1
zma-miR156d-5p	ZmYTH18	5	-1	1	20	2294	2313	UGACAGAAGAGAGUGAGCAC	:.:. .:.::::.::::.	UCGUUUCUUUUCUUUUGUCG	Cleavage		1
zma-miR156e-5p	ZmYTH18	5	-1	1	20	2294	2313	UGACAGAAGAGAGUGAGCAC	:.:. .:.::::.::::.	UCGUUUCUUUUCUUUUGUCG	Cleavage		1
zma-miR156f-3p	ZmYTH2	5	-1	1	22	1828	1849	GCUCACUUCUCUUUCUGUCAGC	:::.::: :::: :::::. :	ACUGGCAGCAAGAUAAGUGGAC	Cleavage		1
zma-miR156f-3p	ZmYTH14	5	-1	1	22	1539	1560	GCUCACUUCUCUUUCUGUCAGC	:. ::.:::::.:: :::	GAGGGGAGGAAGAGGAGGGAGG	Cleavage		1
zma-miR156f-5p	ZmYTH18	5	-1	1	20	2294	2313	UGACAGAAGAGAGUGAGCAC	:.:. .:.::::.::::.	UCGUUUCUUUUCUUUUGUCG	Cleavage		1
zma-miR156g-3p	ZmYTH2	5	-1	1	22	1828	1849	GCUCACUUCUCUUUCUGUCAGC	:::.::: :::: :::::. :	ACUGGCAGCAAGAUAAGUGGAC	Cleavage		1
zma-miR156g-3p	ZmYTH14	5	-1	1	22	1539	1560	GCUCACUUCUCUUUCUGUCAGC	:. ::.:::::.:: :::	GAGGGGAGGAAGAGGAGGGAGG	Cleavage		1
zma-miR156g-5p	ZmYTH18	5	-1	1	20	2294	2313	UGACAGAAGAGAGUGAGCAC	:.:. .:.::::.::::.	UCGUUUCUUUUCUUUUGUCG	Cleavage		1
zma-miR156h-5p	ZmYTH18	5	-1	1	20	2294	2313	UGACAGAAGAGAGUGAGCAC	:.:. .:.::::.::::.	UCGUUUCUUUUCUUUUGUCG	Cleavage		1
zma-miR156i-5p	ZmYTH18	5	-1	1	20	2294	2313	UGACAGAAGAGAGUGAGCAC	:.:. .:.::::.::::.	UCGUUUCUUUUCUUUUGUCG	Cleavage		1
zma-miR156j-3p	ZmYTH14	5	-1	1	23	2095	2117	UGCUCUCUGCUCUCACUGUCAUC	:: :.::: ::::::. :::: :	GACGGCAGCGAGAGCGAAGAGGA	Cleavage		1
zma-miR156j-3p	ZmYTH20	5	-1	1	23	152	173	UGCUCUCUGCUCUCACUGUCAUC	:: :: ::: :: ::::.:::::	GAGGAGAGU-AGUGCAGGGAGCA	Translation		1
zma-miR156j-5p	ZmYTH18	5	-1	1	21	2293	2313	UGACAGAAGAGAGAGAGCACA	:.:. .:.::::.::::.	GUCGUUUCUUUUCUUUUGUCG	Cleavage		1
zma-miR156j-5p	ZmYTH13	5	-1	1	21	1354	1374	UGACAGAAGAGAGAGAGCACA	: : ::. .:::. :::::::	UUUUCUUGUUCUUCUCUGUCA	Cleavage		1
zma-miR156j-5p	ZmYTH17	5	-1	1	21	1358	1378	UGACAGAAGAGAGAGAGCACA	: : : .:.:::.::: ::::	UUUUCCUUUUCUUUUCGGUCA	Cleavage		1
zma-miR156k-3p	ZmYTH14	5	-1	1	22	1539	1560	GCUCGCUUCUCUUUCUGUCAGC	:. ::.:::::.:: :::	GAGGGGAGGAAGAGGAGGGAGG	Cleavage		1
zma-miR156k-5p	ZmYTH18	5	-1	1	20	2294	2313	UGACAGAAGAGAGCGAGCAC	:.:. .:.::::.::::.	UCGUUUCUUUUCUUUUGUCG	Cleavage		1
zma-miR156l-5p	ZmYTH18	5	-1	1	20	2294	2313	UGACAGAAGAGAGUGAGCAC	:.:. .:.::::.::::.	UCGUUUCUUUUCUUUUGUCG	Cleavage		1
zma-miR159a-5p	ZmYTH6	5	-1	1	21	929	949	GAGCUCCUAUCAUUCCAAUGA	.:: :: :::::.: ::::	AUAUCGGUAUGAUGGCAGCUA	Cleavage		1
zma-miR159e-5p	ZmYTH3	5	-1	1	21	2430	2450	CAGCUCCUGCAGCAUCUGUUC	: .:: :::::::::: .::	GUGCAAAUGCUGCAGGUUUUG	Cleavage		1
zma-miR159f-5p	ZmYTH15	5	-1	1	21	1025	1045	GAGCUCCUCUCAUUCCAAUGA	:.:: :: :::: .::::::	UUAUGGGUAUGAUGGGAGCUA	Cleavage		1
zma-miR160a-3p	ZmYTH21	5	-1	1	21	1370	1388	GCGUGCAAGGGGCCAAGCAUG	:::: ::.:::::::.::	ACUGCU--GCUCCUUGCAUGC	Cleavage		2
zma-miR160a-3p	ZmYTH21	5	-1	1	21	345	365	GCGUGCAAGGGGCCAAGCAUG	::: ::.:: :::::::	GUUGCCCUGCUCCCUGCACGC	Cleavage		2
zma-miR160d-3p	ZmYTH21	5	-1	1	21	345	365	GCGUGCGUGGAGCCAAGCAUG	::: ::::: .::::::	GUUGCCCUGCUCCCUGCACGC	Cleavage		1
zma-miR160f-3p	ZmYTH5	5	-1	1	21	1787	1807	GCGUGCGAGGUGCCAGGCAUG	..:: ::::.:. ::: ::::	UGUGACUGGUAUGUCGGACGC	Cleavage		1
zma-miR162-5p	ZmYTH13	5	-1	1	21	169	188	GGGCGCAGUGGUUUAUCGAUC	:::::. :..::::: :::::	GAUCGG-AGGCCACUCCGCCC	Cleavage		1
zma-miR164d-3p	ZmYTH14	5	-1	1	20	281	300	CACGUGGUCUCCUUCUCCAU	:::.:. ::.:.:: ::::	CUGGGGGCGGGGGCCCCGUG	Cleavage		1
zma-miR164e-5p	ZmYTH18	5	-1	1	21	2551	2571	UGGAGAAGCAGGACACGUGAG	::.:.:: : ::::::::.:	CUUAUGUUUACUGCUUCUUCC	Cleavage		1
zma-miR166b-5p	ZmYTH10	5	-1	1	21	2668	2689	GGAAUGUUGUCUGGUU-CAAGG	..::: :. :::.::.:::::.	UUUUGCAGGCAGGCAGCAUUCU	Cleavage		1
zma-miR166c-5p	ZmYTH21	5	-1	1	21	595	615	GGAAUGUUGUCUGGCUCGAGG	: :::::: ::.::.:: ::	CAUCGAGCAAGGCAGCAAUCA	Cleavage		1
zma-miR166c-5p	ZmYTH10	5	-1	1	21	2668	2689	GGAAUGUUGUCUGGCU-CGAGG	..:.: :: :::.::.:::::.	UUUUGCAGGCAGGCAGCAUUCU	Cleavage		1
zma-miR166d-5p	ZmYTH10	5	-1	1	21	2668	2689	GGAAUGUUGUCUGGUU-CAAGG	..::: :. :::.::.:::::.	UUUUGCAGGCAGGCAGCAUUCU	Cleavage		1
zma-miR166i-5p	ZmYTH12	5	-1	1	21	311	331	GGAAUGUCGUCUGGCGCGAGA	:: :::::::::...: ::	GCUACCGCCAGACGGUGUGCC	Cleavage		1
zma-miR166k-5p	ZmYTH14	5	-1	1	21	1347	1367	GGAUUGUUGUCUGGCUCGGGG	::. ::::::::::...: :.	CCUGGAGCCAGACAGUGAACU	Cleavage		1
zma-miR166k-5p	ZmYTH12	5	-1	1	21	1287	1307	GGAUUGUUGUCUGGCUCGGGG	.:. ::::::::::...: :.	UCUGGAGCCAGACAGUGAACU	Cleavage		1
zma-miR167g-3p	ZmYTH5	5	-1	1	20	1601	1620	GGUCAUGCUGUAGUUUCAUC	:.:::::::. :::: :..:	GGUGAAACUGAAGCAGGGUC	Translation		1
zma-miR167g-3p	ZmYTH20	5	-1	1	20	2797	2817	GGUCAUGCUG-UAGUUUCAUC	.::.::::. :::::::.::	UGUGGAACUGGCAGCAUGGCC	Translation		1
zma-miR167h-3p	ZmYTH5	5	-1	1	19	1602	1620	GAUCAUGUUGCAGCUUCAC	::::: ::: :.:: :.::	GUGAAACUGAAGCAGGGUC	Translation		1
zma-miR167i-3p	ZmYTH5	5	-1	1	19	1602	1620	GAUCAUGUUGCAGCUUCAC	::::: ::: :.:: :.::	GUGAAACUGAAGCAGGGUC	Translation		1
zma-miR167j-3p	ZmYTH12	5	-1	1	20	29	47	GAUCAUGUGGCAGUUUCAUU	.::::.:.::::. :::::.	GAUGAGAUUGCCG-AUGAUU	Cleavage		1
zma-miR168a-5p	ZmYTH2	5	-1	1	21	2141	2161	UCGCUUGGUGCAGAUCGGGAC	::. . ::::::: ::.::	ACCCUUGACUGCACCCAGUGA	Cleavage		1
zma-miR168b-5p	ZmYTH2	5	-1	1	21	2141	2161	UCGCUUGGUGCAGAUCGGGAC	::. . ::::::: ::.::	ACCCUUGACUGCACCCAGUGA	Cleavage		1
zma-miR169c-3p	ZmYTH12	5	-1	1	22	1682	1703	GGCAAGUCUGUCCUUGGCUACA	::::.:::..:..:: ::	CGAUGCCAGGGAUGGGUUUCCC	Cleavage		1
zma-miR169l-3p	ZmYTH18	5	-1	1	20	1485	1504	GGCAAAUCAUCCCUGCUACC	::.:: : ::::.:: :::	CGUGGCUGAGAUGGUUGGCC	Cleavage		1
zma-miR169n-3p	ZmYTH3	5	-1	1	20	1689	1708	GGCAGGCCUUCUUGGCUAAG	.::: :::.::::: .: ::	UUUAACCAGGAAGGGUUUCC	Cleavage		1
zma-miR169r-3p	ZmYTH21	5	-1	1	21	3088	3108	GGCAAGUUGUCCUUGGCUACA	::::.:.: :.: :::::.	AAUAGCUAGGAAUAUCUUGCU	Translation		1
zma-miR171a-5p	ZmYTH5	5	-1	1	21	1424	1443	UAUUGGCGAGGUUCAAUCAGA	::::::.:::: :.::::	GAUGAUUGGACCU-GUCAAUU	Cleavage		1
zma-miR171b-5p	ZmYTH1	5	-1	1	20	470	489	GAUAUUGGCGCGGUUCAAUC	: : :::::.::.. ::::	CAGUAAACCGUGCUGCUAUC	Cleavage		1
zma-miR171c-3p	ZmYTH9	5	-1	1	21	225	245	UGACUGAGCCGUGCCAAUAUC	: :. : ::::::::: ::..	GCUGAUAGCACGGCUCCGUUG	Cleavage		1
zma-miR2118c	ZmYTH18	5	-1	1	22	2499	2520	UUCCUAAUGCCUCCCAUUCCUA	:::: :: :::: ::::: ::	AAGGAUUGUGAGGGAUUAGAAA	Cleavage		1
zma-miR2118c	ZmYTH12	5	-1	1	22	1766	1786	UUCCUAAUGCCUCCCAUUCCUA	.::::::::::: .::::	CGCUGAUGGGAGGCAU-GGGAA	Cleavage		1
zma-miR2275a-5p	ZmYTH17	5	-1	1	21	2379	2399	AGAGUUGGAGGAAAGCAAACC	:::: ::.::..:::::	AUUUUGAGCUCUUCUGACUCU	Cleavage		1
zma-miR2275d-5p	ZmYTH1	5	-1	1	21	3138	3158	AGAGUUGGAGGAAAGAAAACU	:: ::::::::..: :: :	CUUUCUCUUUCCUUUACCUGU	Cleavage		1
zma-miR319a-3p	ZmYTH14	5	-1	1	20	2077	2096	UUGGACUGAAGGGUGCUCCC	: :::.:::::::: :.:	AGAAGCGCCCUUCAGGACGA	Cleavage		1
zma-miR319b-3p	ZmYTH14	5	-1	1	20	2077	2096	UUGGACUGAAGGGUGCUCCC	: :::.:::::::: :.:	AGAAGCGCCCUUCAGGACGA	Cleavage		1
zma-miR319c-3p	ZmYTH14	5	-1	1	20	2077	2096	UUGGACUGAAGGGUGCUCCC	: :::.:::::::: :.:	AGAAGCGCCCUUCAGGACGA	Cleavage		1
zma-miR319d-3p	ZmYTH14	5	-1	1	20	2077	2096	UUGGACUGAAGGGUGCUCCC	: :::.:::::::: :.:	AGAAGCGCCCUUCAGGACGA	Cleavage		1
zma-miR393b-3p	ZmYTH17	5	-1	1	22	94	115	AUCAAUGCGAUCCUUUUGGAGG	: :. : :::::.:::: :.:	GCGCUUACAGGAUUGCAUCGGU	Cleavage		1
zma-miR395a-3p	ZmYTH14	5	-1	1	21	1710	1730	GUGAAGUGUUUGGGGGAACUC	:: :.:::...: :::::.:	AAGGUUCCCUGGAGACUUCGC	Cleavage		1
zma-miR395a-3p	ZmYTH3	5	-1	1	21	22	42	GUGAAGUGUUUGGGGGAACUC	::::.::...: :::: ::	AUGUUCUCCUGGAGACUUGAC	Cleavage		1
zma-miR395a-5p	ZmYTH6	5	-1	1	23	2054	2076	GUUCUCCUCAAACCACUUCAGUU	:..:: ::::::::: : :	GCUGGGGGUUGUUUGAGGAAAUC	Cleavage		1
zma-miR395b-3p	ZmYTH14	5	-1	1	21	1710	1730	GUGAAGUGUUUGGGGGAACUC	:: :.:::...: :::::.:	AAGGUUCCCUGGAGACUUCGC	Cleavage		1
zma-miR395b-3p	ZmYTH3	5	-1	1	21	22	42	GUGAAGUGUUUGGGGGAACUC	::::.::...: :::: ::	AUGUUCUCCUGGAGACUUGAC	Cleavage		1
zma-miR395c-3p	ZmYTH14	5	-1	1	21	94	114	GUGAAGUGUUUGGAGGAACUC	:: : :::::::::: ::.	UAGCACAUCCAAACACUACAU	Cleavage		1
zma-miR395c-3p	ZmYTH6	5	-1	1	21	1552	1572	GUGAAGUGUUUGGAGGAACUC	.: : .:::::::: ::..:	AGGAUGUUCCAAACAGUUUGC	Cleavage		1
zma-miR395d-3p	ZmYTH14	5	-1	1	21	1710	1730	GUGAAGUGUUUGGGGGAACUC	:: :.:::...: :::::.:	AAGGUUCCCUGGAGACUUCGC	Cleavage		1
zma-miR395d-3p	ZmYTH3	5	-1	1	21	22	42	GUGAAGUGUUUGGGGGAACUC	::::.::...: :::: ::	AUGUUCUCCUGGAGACUUGAC	Cleavage		1
zma-miR395e-3p	ZmYTH14	5	-1	1	21	1710	1730	GUGAAGUGUUUGGGGGAACUC	:: :.:::...: :::::.:	AAGGUUCCCUGGAGACUUCGC	Cleavage		1
zma-miR395e-3p	ZmYTH3	5	-1	1	21	22	42	GUGAAGUGUUUGGGGGAACUC	::::.::...: :::: ::	AUGUUCUCCUGGAGACUUGAC	Cleavage		1
zma-miR395e-5p	ZmYTH8	5	-1	1	22	2624	2646	GUUCCCUUCAAGCAC-UUCACAU	:::.. :::::: :::::::.	GGGUGGGUGUGCUUUAAGGGAAU	Cleavage		1
zma-miR395f-3p	ZmYTH14	5	-1	1	21	1710	1730	GUGAAGUGUUUGGGGGAACUC	:: :.:::...: :::::.:	AAGGUUCCCUGGAGACUUCGC	Cleavage		1
zma-miR395f-3p	ZmYTH3	5	-1	1	21	22	42	GUGAAGUGUUUGGGGGAACUC	::::.::...: :::: ::	AUGUUCUCCUGGAGACUUGAC	Cleavage		1
zma-miR395g-3p	ZmYTH14	5	-1	1	21	1710	1730	GUGAAGUGUUUGGGGGAACUC	:: :.:::...: :::::.:	AAGGUUCCCUGGAGACUUCGC	Cleavage		1
zma-miR395g-3p	ZmYTH3	5	-1	1	21	22	42	GUGAAGUGUUUGGGGGAACUC	::::.::...: :::: ::	AUGUUCUCCUGGAGACUUGAC	Cleavage		1
zma-miR395h-3p	ZmYTH14	5	-1	1	21	1710	1730	GUGAAGUGUUUGGGGGAACUC	:: :.:::...: :::::.:	AAGGUUCCCUGGAGACUUCGC	Cleavage		1
zma-miR395h-3p	ZmYTH3	5	-1	1	21	22	42	GUGAAGUGUUUGGGGGAACUC	::::.::...: :::: ::	AUGUUCUCCUGGAGACUUGAC	Cleavage		1
zma-miR395h-5p	ZmYTH8	5	-1	1	22	2624	2646	GUUCCCUUCAAGCAC-UUCACAU	:::.. :::::: :::::::.	GGGUGGGUGUGCUUUAAGGGAAU	Cleavage		1
zma-miR395i-3p	ZmYTH14	5	-1	1	21	1710	1730	GUGAAGUGUUUGGGGGAACUC	:: :.:::...: :::::.:	AAGGUUCCCUGGAGACUUCGC	Cleavage		1
zma-miR395i-3p	ZmYTH3	5	-1	1	21	22	42	GUGAAGUGUUUGGGGGAACUC	::::.::...: :::: ::	AUGUUCUCCUGGAGACUUGAC	Cleavage		1
zma-miR395j-3p	ZmYTH14	5	-1	1	21	1710	1730	GUGAAGUGUUUGGGGGAACUC	:: :.:::...: :::::.:	AAGGUUCCCUGGAGACUUCGC	Cleavage		1
zma-miR395j-3p	ZmYTH3	5	-1	1	21	22	42	GUGAAGUGUUUGGGGGAACUC	::::.::...: :::: ::	AUGUUCUCCUGGAGACUUGAC	Cleavage		1
zma-miR395j-5p	ZmYTH8	5	-1	1	22	2624	2646	GUUCCCUUCAAGCAC-UUCACAU	:::.. :::::: :::::::.	GGGUGGGUGUGCUUUAAGGGAAU	Cleavage		1
zma-miR395k-3p	ZmYTH6	5	-1	1	21	1565	1585	GUGAAGUGUUUGAGGAAACUC	::::: :: ::.::: :::.	CAGUUUGCUGAAGCACAUCAU	Cleavage		1
zma-miR395k-3p	ZmYTH20	5	-1	1	21	2279	2299	GUGAAGUGUUUGAGGAAACUC	: : :.:::::.::: :::.	CAAUAUUCUCAAGCACAUCAU	Cleavage		1
zma-miR395l-3p	ZmYTH14	5	-1	1	21	94	114	GUGAAGUGUUUGGAGGAACUC	:: : :::::::::: ::.	UAGCACAUCCAAACACUACAU	Cleavage		1
zma-miR395l-3p	ZmYTH6	5	-1	1	21	1552	1572	GUGAAGUGUUUGGAGGAACUC	.: : .:::::::: ::..:	AGGAUGUUCCAAACAGUUUGC	Cleavage		1
zma-miR395m-3p	ZmYTH14	5	-1	1	21	94	114	GUGAAGUGUUUGGAGGAACUC	:: : :::::::::: ::.	UAGCACAUCCAAACACUACAU	Cleavage		1
zma-miR395m-3p	ZmYTH6	5	-1	1	21	1552	1572	GUGAAGUGUUUGGAGGAACUC	.: : .:::::::: ::..:	AGGAUGUUCCAAACAGUUUGC	Cleavage		1
zma-miR395n-3p	ZmYTH14	5	-1	1	21	1710	1730	GUGAAGUGUUUGGGGGAACUC	:: :.:::...: :::::.:	AAGGUUCCCUGGAGACUUCGC	Cleavage		1
zma-miR395n-3p	ZmYTH3	5	-1	1	21	22	42	GUGAAGUGUUUGGGGGAACUC	::::.::...: :::: ::	AUGUUCUCCUGGAGACUUGAC	Cleavage		1
zma-miR395o-3p	ZmYTH10	5	-1	1	21	411	431	GUGAAGUGUUUGGGUGAACUC	::::::.::: :::::	AUAGUCACCCGAACUCUUCAG	Cleavage		1
zma-miR395p-3p	ZmYTH14	5	-1	1	21	1710	1730	GUGAAGUGUUUGGGGGAACUC	:: :.:::...: :::::.:	AAGGUUCCCUGGAGACUUCGC	Cleavage		1
zma-miR395p-3p	ZmYTH3	5	-1	1	21	22	42	GUGAAGUGUUUGGGGGAACUC	::::.::...: :::: ::	AUGUUCUCCUGGAGACUUGAC	Cleavage		1
zma-miR395p-5p	ZmYTH8	5	-1	1	22	2624	2646	GUUCCCUUCAAGCAC-UUCACAU	:::.. :::::: :::::::.	GGGUGGGUGUGCUUUAAGGGAAU	Cleavage		1
zma-miR398b-5p	ZmYTH22	5	-1	1	21	2341	2361	GGGGCGGACUGGGAACACAUG	::::::::::.: :..:	UUAUUGUUCCCAGUUCUCUUC	Cleavage		1
zma-miR399b-5p	ZmYTH20	5	-1	1	21	145	165	GUGCAGCUCUCCUCUGGCAUG	:. : ::::::::::. :..:	CGCGGCAGAGGAGAGUAGUGC	Cleavage		1
zma-miR399e-5p	ZmYTH20	5	-1	1	21	1869	1889	GGGCUUCUCUUUCUUGGCAGG	.:::.. :::::.: ::.:.	AUUGCUGUGAAAGGGCAGUCU	Cleavage		1
zma-miR399i-5p	ZmYTH20	5	-1	1	21	145	165	GUGCGGCUCUCCUCUGGCAUG	:. : ::::::::::. :..:	CGCGGCAGAGGAGAGUAGUGC	Cleavage		1
zma-miR408a	ZmYTH20	5	-1	1	21	148	167	CUGCACUGCCUCUUCCCUGGC	: ::: :.:::: .:::::::	GGCAGAGGAGAG-UAGUGCAG	Cleavage		1
zma-miR408b-3p	ZmYTH20	5	-1	1	21	148	167	CUGCACUGCCUCUUCCCUGGC	: ::: :.:::: .:::::::	GGCAGAGGAGAG-UAGUGCAG	Cleavage		1
zma-miR444a	ZmYTH2	5	-1	1	21	680	700	UGCAGUUGUUGUCUCAAGCUU	::: ::::: :.::::::..	AAGGAUGAGAAAGCAACUGUG	Translation		1
zma-miR444a	ZmYTH3	5	-1	1	21	1209	1229	UGCAGUUGUUGUCUCAAGCUU	..:: : :::.: :::::::	GGGCAUCAGAUACCAACUGCU	Cleavage		1
zma-miR444b	ZmYTH2	5	-1	1	21	680	700	UGCAGUUGUUGUCUCAAGCUU	::: ::::: :.::::::..	AAGGAUGAGAAAGCAACUGUG	Translation		1
zma-miR444b	ZmYTH3	5	-1	1	21	1209	1229	UGCAGUUGUUGUCUCAAGCUU	..:: : :::.: :::::::	GGGCAUCAGAUACCAACUGCU	Cleavage		1
zma-miR482-3p	ZmYTH12	5	-1	1	20	1414	1433	UCUUCCUUGUUCCUCCCAUU	:::: . :.::.:::::::	AAUGAAGAGGACGAGGAAGA	Cleavage		1
zma-miR528a-3p	ZmYTH18	5	-1	1	21	1048	1068	CCUGUGCCUGCCUCUUCCAUU	:.::: ::: :: :::::::	AGUGGUAGAAGCUGGCACAGC	Cleavage		1
zma-miR528a-5p	ZmYTH7	5	-1	1	21	812	832	UGGAAGGGGCAUGCAGAGGAG	:: :: : ::::::::::	GCCCCCUUCUAGCCCCUUCCA	Translation		1
zma-miR528b-3p	ZmYTH18	5	-1	1	21	1048	1068	CCUGUGCCUGCCUCUUCCAUU	:.::: ::: :: :::::::	AGUGGUAGAAGCUGGCACAGC	Cleavage		1
zma-miR528b-5p	ZmYTH7	5	-1	1	21	812	832	UGGAAGGGGCAUGCAGAGGAG	:: :: : ::::::::::	GCCCCCUUCUAGCCCCUUCCA	Translation		1
zma-miR529-3p	ZmYTH20	5	-1	1	21	602	622	GCUGUACCCUCUCUCUUCUUC	.:::.:.:::: ::: :.:.	AGAGAGGGGAGAAGGUUCGGU	Cleavage		1
zma-miR529-5p	ZmYTH6	5	-1	1	21	1402	1422	AGAAGAGAGAGAGUACAGCCU	:::: .:: .:::.::::	CUCCUGUUUUCCUUCUUUUCU	Translation		1
zma-miR529-5p	ZmYTH20	5	-1	1	21	2116	2136	AGAAGAGAGAGAGUACAGCCU	:: ::.:::. .::::::	GCCCUAUAUUCUUGUUCUUCU	Cleavage		1
zma-miR529-5p	ZmYTH8	5	-1	1	21	1639	1659	AGAAGAGAGAGAGUACAGCCU	:::: .:: .:.::::::	GUCCUGUUUUCCUUUUCUUCU	Translation		1
zma-miR529-5p	ZmYTH10	5	-1	1	21	1398	1418	AGAAGAGAGAGAGUACAGCCU	: :::.:::. .::::::	GUCCAGUAUUCUUGUUCUUCU	Cleavage		1
zma-miR529-5p	ZmYTH18	5	-1	1	21	1436	1456	AGAAGAGAGAGAGUACAGCCU	:::: .:: .:.::::::	GUCCUGUUUUCCUUUUCUUCU	Translation		1
zma-miR827-5p	ZmYTH5	5	-1	1	21	44	64	UUUGUUGGUGGUCAUUUAACC	::: :. ::::::. .::::	CGUUCAGAGACCACUCGCAAA	Cleavage		1

## Sheet: Table S7
Table S7. Expression pattern of ZmYTHs in various tissues. log2(FPKM+1)
Gene name	Primary Root 5 Days	Root Cortex 5 Days	Root Elongation Zone 5 Days	Root Meristem Zone 5 Days	Secondary Root 7-8 days	Vegetative Meristem 16-19 Days	Internode 6-7	Internode 7-8	Leaf Zone 1 (Symmetrical)	Leaf Zone 2 (Stomatal)	Leaf Zone 3 (Growth)	Mature Leaf 8	Ear Primordium 2-4mm	Ear Primordium 6-8mm	Endosprem Crown 27 DAP	Pericarp/Aleurone 27 DAP	Embryo 38 DAP	Silk	Female Spikelet	Germinating Kernels 2 DAI
ZmYTH10	4.40038	3.0618	3.93105	4.60031	4.43836	3.56999	4.32248	4.34228	4.31705	4.19045	4.2438	3.84795	4.37397	4.36151	3.96369	4.26755	4.56844	3.45003	3.58271	4.07518
ZmYTH13	3.60032	0.989216	3.33307	4.19224	3.62898	3.31668	3.58245	3.58157	3.49415	3.58649	3.51833	2.83887	3.73846	3.55273	2.50529	3.17161	3.80981	2.42292	2.72249	3.2679
ZmYTH17	0.0285626	0	0	0.113019	0.172505	0.0489268	0	0.026604	0.16148	0.0353198	0	0	0.2562	0.18437	0.0428125	0.116162	0.552106	0	0.125251	0.0306112
ZmYTH11	0	0	0.00332685	0.0088549	0.00132453	0	0	0	0.0118561	0.0139339	0.0137886	0.0227593	0.0137673	0.0072329	0.00364747	0	0.00552945	0	0	0.0246338
ZmYTH21	1.89411	1.95026	1.45862	2.17577	1.69633	2.77969	2.43094	2.38407	2.91282	2.78605	2.60925	2.5191	2.73227	2.85827	1.46216	2.19429	2.49496	2.11387	2.11559	2.75603
ZmYTH8	2.77924	3.7368	1.70426	1.38378	2.60966	2.18731	1.95586	1.9602	2.81233	1.82758	1.73659	3.27283	2.40653	2.47355	1.6556	2.19128	3.02014	1.12856	0.942547	4.48677
ZmYTH18	2.69702	3.3285	2.39106	1.35881	2.66407	2.09743	2.54293	2.03529	2.64965	2.19707	2.43624	2.54272	2.75774	2.6932	1.1735	2.01952	1.51276	1.08899	1.17047	3.43286
ZmYTH9	2.74296	0	0	1.33978	2.63123	0.34591	1.75225	1.35885	1.89571	1.25642	1.68713	0.998634	1.78335	2.20551	1.13707	1.62736	1.16415	0.566749	0.640725	1.21435
ZmYTH22	4.83016	4.77974	4.47142	4.74005	4.69025	4.64658	5.24938	4.96471	4.53247	4.76213	4.99989	4.59267	4.88681	4.82281	5.84751	4.96544	4.69931	4.74977	4.94003	4.61897
ZmYTH5	0.240374	0.563805	0.0117654	0.399764	0.151786	0.22287	0.134468	0.579857	0.788224	0.359873	0.117392	0.249342	0.717755	0.711217	0.205546	0.0427658	0.223586	0.433052	0.40878	0.401152
ZmYTH16	1.20484	1.19388	1.32579	1.13933	1.06076	2.10617	2.30621	2.22764	1.22146	1.27348	1.55682	1.17454	1.20484	1.46181	1.54718	1.10338	1.56345	1.26974	1.59741	1.59373
ZmYTH19	0	0.00853623	0	0	0	0	0	0	0	0.0171267	0.00685426	0	0	0	0	0	0	0	0	0.00441876
ZmYTH2	3.93756	3.03538	4.41796	4.07944	3.81022	3.4527	3.89414	3.59602	4.09334	3.86394	4.30972	3.22687	3.88144	3.83143	3.27173	3.45942	3.91302	2.77414	3.3015	4.71591
ZmYTH7	1.5808	1.59716	2.89778	3.29274	1.46023	4.75873	2.69118	1.92337	4.14885	4.52706	4.03135	3.19436	3.80503	3.82735	2.6022	4.03106	3.94532	2.76894	1.05751	4.56623
ZmYTH4	0.264371	0	0	0	0.136057	0	0.0811069	0.0790533	0.0740007	0	0	0	0	0	0.0923658	0.0891695	0.0993531	0.246638	0.108422	0
ZmYTH1	6.68582	5.86807	6.29016	6.60606	6.54652	6.56952	7.04294	7.31639	6.12032	6.2471	6.41351	6.07326	5.42949	5.12211	7.48962	5.37646	7.19069	6.2478	4.67541	7.47396
ZmYTH20	6.16746	5.31224	5.34449	6.28008	6.13682	7.61965	7.37031	7.73898	6.86827	6.8778	6.76402	6.7704	6.57204	6.41801	6.96866	6.89064	8.79112	6.67988	7.39247	7.09487
ZmYTH3	5.02826	3.05635	3.61527	6.13094	5.22329	5.72211	5.71199	6.00777	5.98865	6.20686	5.09638	6.56994	5.40956	5.33836	4.85386	4.97973	7.02597	5.01123	5.3876	5.92155
ZmYTH15	0.348089	0.0492383	0.319381	1.21745	0.254413	0.760622	0.714672	0.562116	1.83569	2.01034	1.43266	0.419355	1.23011	1.45484	0.11612	0.483551	0.825093	0.149409	0.106667	1.28886
ZmYTH6	5.17232	3.03908	4.50476	6.2517	5.1254	3.18791	5.43833	5.44403	6.53102	6.16829	6.07955	4.1375	6.48331	6.32045	3.58406	4.55024	5.10685	3.18791	4.17116	5.37482
ZmYTH14	2.48906	2.64374	1.79032	3.00197	2.4613	2.70976	2.65257	2.71724	2.55117	2.63259	2.48623	2.84636	2.73897	2.55448	1.32711	1.98227	2.67577	1.63535	2.07846	3.06444
ZmYTH12	3.21467	2.19809	2.71267	3.83823	3.17721	3.62764	3.75964	3.7597	4.17487	3.92747	3.87984	3.61375	4.57051	4.57157	2.56527	3.16262	3.53326	2.29431	3.05567	3.68308

## Sheet: Table S8
Table S8. Expression pattern of ZmYTHs under various stresses. log2(FPKM+1)
Gene name	Control	Cold	Drought	Heat	Salt	Waterloggingt_0h	Waterlogging_2h	Waterlogging_4h	Waterlogging_6h	Waterlogging_8h	Waterlogging_10h	Waterlogging_12h	low_nitrogen	high_nitrogen	Ambient_control	Ozone_treatment	Mock_SCMV	Inoculation_with_SCMV	minimal_Czeina_infection	severe_Czeina_infection	Fgraminearum_at_0hai	Fgraminearum_at_12hai	Fgraminearum_at_24hai	Cgraminicola_at_0hpi	Cgraminicola_at_24hpi	Cgraminicola_at_48hpi	Cgraminicola_at_120hpi
ZmYTH10	3.17043	2.61414	2.76362	3.55553	3.26557	3.39818	4.69837	4.04041	2.95423	5.4215	3.61399	3.93102	2.57941	2.35683	2.17316	2.48812	3.56022	3.49412	3.98036	4.10981	2.95406	2.73492	2.51849	2.48469	2.9138	3.01091	2.94567
ZmYTH13	1.65192	0.836572	2.54621	1.2108	0.790238	0.487517	1.57158	3.16681	0.79268	1.12576	1.36386	1.72365	2.50077	1.45171	0.00560025	0.479384	0.338781	1.73577	1.14319	1.01386	1.15232	0.440514	0.592325	1.44533	0.622449	1.02819	0.615892
ZmYTH17	0	0	0.0363525	0	0	0	0.0917847	0.0774774	0.0267415	0.045433	0.0979539	0.0526504	0	0	0	0	0.00884662	0	0.0399417	0.17262	0	0	0	0	0.046186	0.10399	0.0557631
ZmYTH11	4.79116e-10	0	0	0	0.00144086	0	0	0.0630144	0	0	0	0	0	0	0	0	0.00261994	0.00294613	0.00288883	0	0	0	0	0.000817624	6.21528e-10	0	0
ZmYTH21	2.0284	1.64296	1.55096	2.25385	0.87818	1.20624	1.77473	2.95055	0.910344	0.9533	1.57313	1.64602	1.45377	0.506208	0.8575	0.399707	1.55601	1.76572	2.09811	2.22809	2.13065	1.95009	1.74521	1.46524	1.69692	1.43373	1.66342
ZmYTH8	2.70897	1.09833	1.34839	1.20353	2.05807	2.75817	3.49887	2.31485	1.56125	4.00538	2.14013	2.50425	1.40906	1.58055	1.86395	1.02303	1.62003	1.65982	1.95193	2.0637	1.59032	1.32081	1.01668	2.30097	2.25158	1.82908	2.34785
ZmYTH18	2.83526	2.03209	1.61957	1.57866	1.34564	2.53424	3.05545	2.42118	1.26235	1.76558	2.05811	2.1296	1.28099	0.63243	1.94192	0.996154	1.3318	1.0689	1.33281	1.91615	2.11782	1.83402	1.36579	1.88472	2.19221	2.38163	2.15651
ZmYTH9	0.682272	0.266803	0.207837	0.628002	0.515509	0.210638	0.221248	2.11167	0.110419	0.516643	5.69955e-07	0.191575	1.80994	2.39936	0	0.194132	5.12548e-15	0	0.506304	0.223695	0.635389	0.70014	0.274501	0.335314	0.610221	0.465788	0.86073
ZmYTH22	4.84939	4.05978	3.91756	4.55208	3.13397	3.2666	4.62552	5.22696	3.20724	3.19024	3.67488	4.16427	3.51815	2.6372	2.90471	2.2542	3.33132	3.36543	5.06609	5.17933	4.55404	4.46668	4.13927	4.15184	4.20058	4.29843	4.31507
ZmYTH5	0.0598496	2.75417	2.40153	0.0653825	2.24328	0.0901787	0.368184	0.339556	0.197325	0.171888	0.20107	0.257775	1.95689	0.194709	0.749355	1.7623	3.49389	3.42466	0.345343	0.120521	1.72424	1.76446	1.62544	1.76651	2.16038	1.85468	2.25174
ZmYTH16	0.382175	0.0764907	0.816978	0.337054	0.339175	0.0756248	0.2867	0.330944	0.135031	0.125845	0.181011	0.244882	0.924852	0.841117	0.439771	0.21029	0.697384	0.874661	0.615105	0.618467	1.1896	0.978507	0.71824	0.453494	0.590707	0.693031	0.674542
ZmYTH19	0	0	0	0	0	0	0	0.0613209	0	0	0	0	0	0	0	0	0.006314	0.013122	0	0	0	0	0	0	5.4493e-08	2.72278e-08	0.00198979
ZmYTH2	2.41929	2.45436	2.20651	1.34104	2.20725	2.41078	3.57156	3.43196	1.88243	4.53689	3.51359	3.37014	0.757922	0.566878	2.33718	1.19545	1.82842	2.55409	3.16418	3.11269	2.78766	2.48681	3.80338	2.15121	2.46529	2.44949	2.38297
ZmYTH7	1.50721	0	0	1.00504	0	0.553161	1.05528	1.04995	0.311973	1.70658	0.862916	0.736691	0	0	1.12273	1.1104	2.4471	3.47576	2.98762	2.86555	0.939212	1.49201	0.7911	1.46808	2.06867	2.05646	2.1072
ZmYTH4	0	0	0	0	0	0	0	0	0	0	0	0	0	0	0	0	0.221115	1.89372	0.126396	0	0	0	0	0	0	0	0
ZmYTH1	5.52209	5.78972	6.4704	7.52202	6.53531	5.20526	6.83079	7.16623	10.8172	7.87369	6.91297	7.02252	5.6376	4.96253	4.51372	3.30477	6.0278	5.00042	6.79071	7.19119	7.82461	7.92462	9.53197	5.46729	6.34203	6.73181	6.56125
ZmYTH20	5.23975	6.4119	6.32432	7.72987	4.13487	5.03782	6.894	7.88648	5.62002	5.6312	6.33686	6.72762	6.00413	4.82907	4.4952	3.57188	6.65421	6.46478	6.04552	6.37878	8.44943	8.44562	8.62595	5.53964	5.64612	5.82177	5.60793
ZmYTH3	3.94862	5.07924	5.2121	6.0414	4.71741	3.89317	5.41836	5.67679	3.89828	6.42049	5.52508	5.31283	5.40882	3.75415	3.20531	2.4302	4.62484	4.3474	6.10085	5.92658	5.35704	4.84177	6.44277	4.98287	5.08599	4.81008	5.0235
ZmYTH15	0.07858	0.231091	0.541838	0.184544	0.0603768	0.771931	1.40933	1.1322	0.485341	0.854751	0.783603	1.05348	0.030953	0.0103727	0.43435	0.149114	0.0283424	0.0477561	0.676576	0.573298	0.327307	0.210838	0.234707	0.281254	0.410926	0.30577	0.463596
ZmYTH6	2.21808	1.94731	2.85136	2.05119	2.8879	3.77541	4.73924	3.77263	2.66699	5.60711	3.5651	4.21375	2.122	0.873083	2.68424	2.59665	2.8472	3.01599	4.03575	3.76588	3.05664	2.83524	2.16177	2.40105	3.31404	2.94304	3.46231
ZmYTH14	1.85405	1.38619	2.07116	1.79659	1.24897	1.00429	1.74556	1.4785	0.758369	1.48926	0.787629	1.01922	1.12448	2.67113	0.950226	0.569758	1.77794	2.07651	2.46195	2.53253	1.65078	1.4218	0.924018	1.59038	1.7558	1.57807	1.83503
ZmYTH12	2.38684	2.71224	2.64152	2.37974	1.74059	1.90607	2.75414	2.63951	1.51297	2.38733	1.47354	1.92537	1.69459	1.91613	1.36762	1.26293	2.0999	2.0099	3.08679	3.1462	1.91447	1.92674	1.70687	1.864	2.43451	2.33562	2.58581
